# Supplementary material for: Draft genome sequence of Solanum aethiopicum provides insights into disease resistance, drought tolerance, and the evolution of the genome
Source: Gigascience. 2019 Oct 1;8(10):giz115. doi: 10.1093/gigascience/giz115 (PMC6771550; doi:10.1093/gigascience/giz115)
Supplement: giz115_Supplemental_Files [file giz115_supplemental_files.zip]

Archive with 3 entries (3 files):
- Supplementary Figures_final.docx
- Supplementary Tables file1_final.docx
- Supplementary Tables file2_final.xlsx
