# Supplementary material for: Draft genome sequence of Solanum aethiopicum provides insights into disease resistance, drought tolerance, and the evolution of the genome
Source: Gigascience. 2019 Oct 1;8(10):giz115. doi: 10.1093/gigascience/giz115 (PMC6771550; doi:10.1093/gigascience/giz115)
Supplement: giz115_Supplemental_Files [file giz115_supplemental_files.zip › Supplementary Tables file2_final.xlsx]

## Sheet: Supplementary Table 11
Supplementary Table 11. GO annotation of expansion gene family of S. aethiopicum
GO	GO term
GO:0020037	heme binding
GO:0016705	oxidoreductase activity, acting on paired donors, with incorporation or reduction of molecular oxygen
GO:0005506	iron ion binding
GO:0055114	oxidation-reduction process
GO:0055085	transmembrane transport
GO:0016021	integral component of membrane
GO:0006979	response to oxidative stress
GO:0004601	peroxidase activity
GO:0004523	RNA-DNA hybrid ribonuclease activity
GO:0003676	nucleic acid binding
GO:0005524	ATP binding
GO:0004672	protein kinase activity
GO:0048544	recognition of pollen
GO:0006468	protein phosphorylation
GO:0008270	zinc ion binding
GO:0005634	nucleus
GO:0003677	DNA binding
GO:0000786	nucleosome
GO:0004553	hydrolase activity, hydrolyzing O-glycosyl compounds
GO:0005975	carbohydrate metabolic process
GO:0008171	O-methyltransferase activity
GO:0008168	methyltransferase activity
GO:0046983	protein dimerization activity
GO:0008289	lipid binding
GO:0006869	lipid transport
GO:0006281	DNA repair
GO:0003678	DNA helicase activity
GO:0000723	telomere maintenance
GO:0015074	DNA integration
GO:0015930	glutamate synthase activity
GO:0016638	oxidoreductase activity, acting on the CH-NH2 group of donors
GO:0006537	glutamate biosynthetic process
GO:0006807	nitrogen compound metabolic process
GO:0008152	metabolic process
GO:0016491	oxidoreductase activity
GO:0003824	catalytic activity
GO:0016757	transferase activity, transferring glycosyl groups
GO:0005618	cell wall
GO:0004857	enzyme inhibitor activity
GO:0030599	pectinesterase activity
GO:0042545	cell wall modification
GO:0008610	lipid biosynthetic process
GO:0007018	microtubule-based movement
GO:0003777	microtubule motor activity
GO:0008017	microtubule binding
GO:0000145	exocyst
GO:0006887	exocytosis
GO:0007165	signal transduction
GO:0005515	protein binding
GO:0016758	transferase activity, transferring hexosyl groups
GO:0005840	ribosome
GO:0006412	translation
GO:0003735	structural constituent of ribosome
GO:0016798	hydrolase activity, acting on glycosyl bonds
GO:0000287	magnesium ion binding
GO:0052725	inositol-1,3,4-trisphosphate 6-kinase activity
GO:0005622	intracellular
GO:0047325	inositol tetrakisphosphate 1-kinase activity
GO:0032957	inositol trisphosphate metabolic process
GO:0052726	inositol-1,3,4-trisphosphate 5-kinase activity
GO:0030170	pyridoxal phosphate binding
GO:0016020	membrane
GO:0022857	transmembrane transporter activity
GO:0016787	hydrolase activity
GO:0004812	aminoacyl-tRNA ligase activity
GO:0004829	threonine-tRNA ligase activity
GO:0005737	cytoplasm
GO:0006418	tRNA aminoacylation for protein translation
GO:0000166	nucleotide binding
GO:0043039	tRNA aminoacylation
GO:0006435	threonyl-tRNA aminoacylation
GO:0043531	ADP binding
GO:0016567	protein ubiquitination
GO:0004842	ubiquitin-protein transferase activity
GO:0005543	phospholipid binding
GO:0000160	phosphorelay signal transduction system
GO:0016310	phosphorylation
GO:0016772	transferase activity, transferring phosphorus-containing groups
GO:0000155	phosphorelay sensor kinase activity
GO:0009072	aromatic amino acid family metabolic process
GO:0004334	fumarylacetoacetase activity
GO:0016779	nucleotidyltransferase activity
GO:0071949	FAD binding
GO:0009052	pentose-phosphate shunt, non-oxidative branch
GO:0004751	ribose-5-phosphate isomerase activity
GO:0008375	acetylglucosaminyltransferase activity
GO:0006486	protein glycosylation
GO:0004843	ubiquitin-specific protease activity
GO:0036459	ubiquitinyl hydrolase activity
GO:0016579	protein deubiquitination
GO:0003723	RNA binding
GO:0016747	transferase activity, transferring acyl groups other than amino-acyl groups
GO:0004869	cysteine-type endopeptidase inhibitor activity
GO:0006413	translational initiation
GO:0003743	translation initiation factor activity
GO:0003746	translation elongation factor activity
GO:0006414	translational elongation
GO:0045735	nutrient reservoir activity
GO:0030145	manganese ion binding
GO:0031124	mRNA 3'-end processing
GO:0005680	anaphase-promoting complex
GO:0005643	nuclear pore
GO:0016973	poly(A)+ mRNA export from nucleus
GO:0006511	ubiquitin-dependent protein catabolic process
GO:0046873	metal ion transmembrane transporter activity
GO:0030001	metal ion transport
GO:0006629	lipid metabolic process
GO:0006396	RNA processing
GO:0000398	mRNA splicing, via spliceosome
GO:0042626	ATPase activity, coupled to transmembrane movement of substances
GO:0016887	ATPase activity
GO:0006351	transcription, DNA-templated
GO:0043565	sequence-specific DNA binding
GO:0006914	autophagy
GO:0008237	metallopeptidase activity
GO:0031047	gene silencing by RNA
GO:0071821	FANCM-MHF complex
GO:0008081	phosphoric diester hydrolase activity
GO:0006488	dolichol-linked oligosaccharide biosynthetic process
GO:0006139	nucleobase-containing compound metabolic process
GO:0008026	ATP-dependent helicase activity
GO:0004003	ATP-dependent DNA helicase activity
GO:0016818	hydrolase activity, acting on acid anhydrides, in phosphorus-containing anhydrides
GO:0006605	protein targeting
GO:0006886	intracellular protein transport
GO:0006397	mRNA processing
GO:0016788	hydrolase activity, acting on ester bonds
GO:0035299	inositol pentakisphosphate 2-kinase activity
GO:0004175	endopeptidase activity
GO:0019773	proteasome core complex, alpha-subunit complex
GO:0051603	proteolysis involved in cellular protein catabolic process
GO:0004298	threonine-type endopeptidase activity
GO:0005839	proteasome core complex
GO:0006355	regulation of transcription, DNA-templated
GO:0003700	transcription factor activity, sequence-specific DNA binding
GO:0030008	TRAPP complex
GO:0016192	vesicle-mediated transport
GO:0009523	photosystem II
GO:0019898	extrinsic component of membrane
GO:0009654	photosystem II oxygen evolving complex
GO:0005509	calcium ion binding
GO:0015979	photosynthesis
GO:0006367	transcription initiation from RNA polymerase II promoter
GO:0008233	peptidase activity
GO:0006465	signal peptide processing
GO:0005787	signal peptidase complex
GO:0004252	serine-type endopeptidase activity
GO:0003950	NAD+ ADP-ribosyltransferase activity
GO:0016791	phosphatase activity
GO:0006325	chromatin organization
GO:0005759	mitochondrial matrix
GO:0004222	metalloendopeptidase activity
GO:0006508	proteolysis
GO:0010038	response to metal ion
GO:0015299	solute:proton antiporter activity
GO:0006812	cation transport
GO:0006891	intra-Golgi vesicle-mediated transport
GO:0017119	Golgi transport complex
GO:0006801	superoxide metabolic process
GO:0004784	superoxide dismutase activity
GO:0046872	metal ion binding
GO:0016627	oxidoreductase activity, acting on the CH-CH group of donors
GO:0004825	methionine-tRNA ligase activity
GO:0000049	tRNA binding
GO:0006431	methionyl-tRNA aminoacylation
GO:0034477	U6 snRNA 3'-end processing
GO:0004518	nuclease activity
GO:0070072	vacuolar proton-transporting V-type ATPase complex assembly
GO:0008173	RNA methyltransferase activity
GO:0008324	cation transmembrane transporter activity
GO:0050662	coenzyme binding
GO:0070569	uridylyltransferase activity
GO:0009055	electron carrier activity
GO:0050660	flavin adenine dinucleotide binding
GO:0008033	tRNA processing
GO:0051225	spindle assembly
GO:0070652	HAUS complex
GO:0019905	syntaxin binding
GO:0008234	cysteine-type peptidase activity
GO:0006298	mismatch repair
GO:0030983	mismatched DNA binding
GO:0019825	oxygen binding
GO:0046540	U4/U6 x U5 tri-snRNP complex
GO:0001522	pseudouridine synthesis
GO:0009451	RNA modification
GO:0009982	pseudouridine synthase activity
GO:0003924	GTPase activity
GO:0005525	GTP binding
GO:0003918	DNA topoisomerase type II (ATP-hydrolyzing) activity
GO:0006265	DNA topological change
GO:0009058	biosynthetic process
GO:0043248	proteasome assembly
GO:0032947	protein-containing complex scaffold activity
GO:0016593	Cdc73/Paf1 complex
GO:0016570	histone modification
GO:0006368	transcription elongation from RNA polymerase II promoter
GO:0003697	single-stranded DNA binding
GO:0050080	malonyl-CoA decarboxylase activity
GO:0006633	fatty acid biosynthetic process
GO:0006952	defense response

## Sheet: Supplementary Table 12
Supplementary Table 12. GO classification and enchriment analysis of LTR-captured and LTR disrupted genes in S. aethiopicum
Accession	Go term	Ontology	Q value (LTR-captured)	Q value (LTR-disrupted)
GO:0000502	proteasome complex	Cellular component	0.00604669	0.0684923
GO:0000786	nucleosome	Cellular component	0.00604669	0.0175733
GO:0000786	nucleosome	Cellular component	0.00604669	0.0175733
GO:0005576	extracellular region	Cellular component	0.0312967	0.374176
GO:0005622	intracellular	Cellular component	0.626269	0.0445977
GO:0005674	transcription factor TFIIF complex	Cellular component	0.00604669	0.0684923
GO:0009317	acetyl-CoA carboxylase complex	Cellular component	0.0199224	0.182492
GO:0009507	chloroplast	Cellular component	0.833669	0.00742284
GO:0016592	mediator complex	Cellular component	0.527092	0.0462947
GO:0031012	extracellular matrix	Cellular component	0.029412	0.108973
GO:0030008	TRAPP complex	Cellular component	0.0141509	0.0886097
GO:0001104	RNA polymerase II transcription cofactor activity	Molecular function	0.527092	0.0462947
GO:0003968	RNA-directed RNA polymerase activity	Molecular function	0.362285	0.0226711
GO:0003989	acetyl-CoA carboxylase activity	Molecular function	0.0214126	0.185676
GO:0004061	arylformamidase activity	Molecular function	0.0141509	0.0886097
GO:0004129	cytochrome-c oxidase activity	Molecular function	0.420646	0.0312492
GO:0004497	monooxygenase activity	Molecular function	0.0300849	0.0175733
GO:0004499	N,N-dimethylaniline monooxygenase activity	Molecular function	0.0652172	0.0627871
GO:0004556	alpha-amylase activity	Molecular function	0.029412	0.108973
GO:0004568	chitinase activity	Molecular function	0.00604669	0.20112
GO:0004602	glutathione peroxidase activity	Molecular function	0.302979	0.0175733
GO:0004743	pyruvate kinase activity	Molecular function	0.420646	0.0312492
GO:0004807	triose-phosphate isomerase activity	Molecular function	0.302979	0.0175733
GO:0004843	ubiquitin-specific protease activity	Molecular function	0.489122	0.00742284
GO:0005199	structural constituent of cell wall	Molecular function	0.000459774	0.130963
GO:0008061	chitin binding	Molecular function	0.00110635	0.0462947
GO:0008171	O-methyltransferase activity	Molecular function	0.00604669	0.350248
GO:0008176	tRNA (guanine-N7-)-methyltransferase activity	Molecular function	0.0141509	0.0886097
GO:0008483	transaminase activity	Molecular function	0.527092	0.0462947
GO:0009055	electron carrier activity	Molecular function	0.033854	0.491991
GO:0010309	acireductone dioxygenase [iron(II)-requiring] activity	Molecular function	0.0214126	0.0103024
GO:0015035	protein disulfide oxidoreductase activity	Molecular function	0.000459774	0.48516
GO:0016614	oxidoreductase activity, acting on CH-OH group of donors	Molecular function	0.029412	0.121425
GO:0016651	oxidoreductase activity, acting on NAD(P)H	Molecular function	0.527092	0.0462947
GO:0016705	oxidoreductase activity, acting on paired donors, with incorporation or reduction of molecular oxygen	Molecular function	3.60799e-05	0.00742284
GO:0016758	transferase activity, transferring hexosyl groups	Molecular function	0.000459774	0.718328
GO:0016765	transferase activity, transferring alkyl or aryl (other than methyl) groups	Molecular function	0.543692	0.0499522
GO:0016984	ribulose-bisphosphate carboxylase activity	Molecular function	0.409731	0.0305161
GO:0020037	heme binding	Molecular function	7.36483e-05	0.012328
GO:0030145	manganese ion binding	Molecular function	0.0175746	0.344391
GO:0030234	enzyme regulator activity	Molecular function	0.0214126	0.103853
GO:0030955	potassium ion binding	Molecular function	0.420646	0.0312492
GO:0032977	membrane insertase activity	Molecular function	0.00253675	0.108973
GO:0045300	acyl-[acyl-carrier-protein] desaturase activity	Molecular function	0.00604669	0.130963
GO:0045735	nutrient reservoir activity	Molecular function	0.0185298	0.146851
GO:0046923	ER retention sequence binding	Molecular function	0.302979	0.0175733
GO:0047746	chlorophyllase activity	Molecular function	0.029412	0.108973
GO:0048038	quinone binding	Molecular function	0.581618	0.0627871
GO:0050660	flavin adenine dinucleotide binding	Molecular function	0.0340992	0.0353128
GO:0006334	nucleosome assembly	Biological process	0.094273	0.0392975
GO:0006357	regulation of transcription from RNA polymerase II promoter	Biological process	0.527092	0.0462947
GO:0006471	protein ADP-ribosylation	Biological process	0.0382929	0.121641
GO:0006511	ubiquitin-dependent protein catabolic process	Biological process	0.492607	0.0101753
GO:0006535	cysteine biosynthetic process from serine	Biological process	0.336535	0.0188923
GO:0006621	protein retention in ER lumen	Biological process	0.302979	0.0175733
GO:0006631	fatty acid metabolic process	Biological process	0.0214126	0.185676
GO:0006366	transcription from RNA polymerase II promoter	Biological process	0.0141509	0.0886097
GO:0009733	response to auxin	Biological process	0.00239526	0.48516
GO:0006032	chitin catabolic process	Biological process	0.00604669	0.20112
GO:0050832	defense response to fungus	Biological process	0.0214126	0.103853
GO:0042742	defense response to bacterium	Biological process	0.0214126	0.103853
GO:0009664	plant-type cell wall organization	Biological process	0.00110635	0.27953
GO:0016998	cell wall macromolecule catabolic process	Biological process	0.00604669	0.20112
GO:0007219	Notch signaling pathway	Biological process	0.00604669	0.0684923
GO:0008152	metabolic process	Biological process	0.0022655	0.878897
GO:0055114	oxidation-reduction process	Biological process	0.00245359	0.0445977
GO:0006850	mitochondrial pyruvate transport	Biological process	0.0382929	0.121641
GO:0006904	vesicle docking involved in exocytosis	Biological process	0.382671	0.0265539
GO:0006913	nucleocytoplasmic transport	Biological process	0.132576	0.00742284
GO:0015977	carbon fixation	Biological process	0.498591	0.0450853
GO:0015996	chlorophyll catabolic process	Biological process	0.029412	0.108973
GO:0019441	tryptophan catabolic process to kynurenine	Biological process	0.0141509	0.0886097
GO:0042176	regulation of protein catabolic process	Biological process	0.00604669	0.0684923
GO:0045454	cell redox homeostasis	Biological process	0.0292892	0.374254
GO:0045892	negative regulation of transcription, DNA-templated	Biological process	0.0141509	0.0886097
GO:0071705	nitrogen compound transport	Biological process	0.029412	0.108973

## Sheet: Supplementary Table 13
Supplementary Table 13. GO classification and enchriment analysis of LTR capture genes with specifical activity in different tissues
Accession	Go terms	Ontology	Q value (Flower)	Q value (Fruit)	Q value (Leaf)	Q value (Root)
GO:0006032	chitin catabolic process	Biological process	0.089661	0.132643	0.00839554	0.137976
GO:0006366	transcription from RNA polymerase II promoter	Biological process	0.0347981	0.00145029	0.048554	0.0441522
GO:0006367	transcription initiation from RNA polymerase II promoter	Biological process	0.0798624	0.0123005	0.0877442	0.12156
GO:0006396	RNA processing	Biological process	0.0403421	0.297385	0.0538454	0.339006
GO:0006397	mRNA processing	Biological process	0.108551	0.151039	0.0167294	0.169987
GO:0006400	tRNA modification	Biological process	0.0502735	0.0043134	0.0615648	0.0733683
GO:0006471	protein ADP-ribosylation	Biological process	0.0443324	0.0845159	0.0595869	0.00378777
GO:0006812	cation transport	Biological process	0.00194422	0.222151	0.151283	0.2597
GO:0006850	mitochondrial pyruvate transport	Biological process	0.00184129	0.0845159	0.0595869	0.0673976
GO:0006869	lipid transport	Biological process	0.0296682	0.220219	0.15009	0.257687
GO:0008152	metabolic process	Biological process	0.15229	0.0946539	0.31285	0.0233635
GO:0008283	cell proliferation	Biological process	0.00184129	0.0897537	0.0615648	0.0733683
GO:0009772	photosynthetic electron transport in photosystem II	Biological process	0.135672	0.186311	0.0253196	0.213773
GO:0015996	chlorophyll catabolic process	Biological process	0.0403421	0.00240672	0.0538454	0.0590122
GO:0016567	protein ubiquitination	Biological process	0.189789	0.270661	0.182283	0.0165309
GO:0016998	cell wall macromolecule catabolic process	Biological process	0.089661	0.132643	0.00839554	0.137976
GO:0042742	defense response to bacterium	Biological process	0.0394847	0.0700973	0.000994166	0.0524093
GO:0045892	negative regulation of transcription, DNA-templated	Biological process	0.000793178	0.0621982	0.048554	0.0441522
GO:0050832	defense response to fungus	Biological process	0.0394847	0.0700973	0.000994166	0.0524093
GO:0055114	oxidation-reduction process	Biological process	0.356591	0.2574	0.203342	2.07599e-07
GO:0071705	nitrogen compound transport	Biological process	0.00175811	0.0781046	0.0538454	0.0590122
GO:0007219	Notch signaling pathway	Biological process	0.000529463	0.0495356	0.0432006	0.0389251
GO:0008610	lipid biosynthetic process	Biological process	0.0989971	0.142599	0.107582	0.0216509
GO:0005576	extracellular region	Cellular component	0.0308796	0.233009	0.156676	0.268646
GO:0005674	transcription factor TFIIF complex	Cellular component	0.0308796	0.00145029	0.0432006	0.0389251
GO:0005743	mitochondrial inner membrane	Cellular component	0.0108377	0.146213	0.107582	0.158793
GO:0009579	thylakoid	Cellular component	0.21326	0.296285	0.0538454	0.339006
GO:0009654	photosystem II oxygen evolving complex	Cellular component	0.0989971	0.142599	0.107582	0.0216509
GO:0016021	integral component of membrane	Cellular component	0.0394847	0.80972	0.158718	0.894602
GO:0019898	extrinsic component of membrane	Cellular component	0.0965609	0.137616	0.106852	0.0202135
GO:0003682	chromatin binding	Molecular function	0.0138455	0.165087	0.119877	0.184607
GO:0003779	actin binding	Molecular function	0.141368	0.0495356	0.139529	0.222777
GO:0003950	NAD+ ADP-ribosyltransferase activity	Molecular function	0.0839681	0.125943	0.0896832	0.0143451
GO:0004185	serine-type carboxypeptidase activity	Molecular function	0.146993	0.0523409	0.147036	0.236603
GO:0004252	serine-type endopeptidase activity	Molecular function	0.261991	0.0495356	0.257107	0.148978
GO:0004497	monooxygenase activity	Molecular function	0.129887	0.179928	0.128314	0.00378777
GO:0004499	N,N-dimethylaniline monooxygenase activity	Molecular function	0.10667	0.0247351	0.107582	0.0233635
GO:0004525	ribonuclease III activity	Molecular function	0.0108377	0.144305	0.107582	0.15667
GO:0004556	alpha-amylase activity	Molecular function	0.0403421	0.0781046	0.00124117	0.0590122
GO:0004568	chitinase activity	Molecular function	0.089661	0.132643	0.00839554	0.137976
GO:0004650	polygalacturonase activity	Molecular function	0.0347981	0.2574	0.173086	0.295483
GO:0004842	ubiquitin-protein transferase activity	Molecular function	0.219919	0.316268	0.207208	0.0233635
GO:0004869	cysteine-type endopeptidase inhibitor activity	Molecular function	0.0118396	0.151039	0.108771	0.0233635
GO:0005506	iron ion binding	Molecular function	0.255368	0.125943	0.0538454	1.53043e-06
GO:0008061	chitin binding	Molecular function	0.0931882	0.134005	0.00061871	0.143721
GO:0008083	growth factor activity	Molecular function	0.00184129	0.0897537	0.0615648	0.0733683
GO:0008137	NADH dehydrogenase (ubiquinone) activity	Molecular function	0.146993	0.214583	0.147036	0.0441522
GO:0008146	sulfotransferase activity	Molecular function	0.108551	0.151039	0.108771	0.0233635
GO:0008171	O-methyltransferase activity	Molecular function	0.14771	0.0574058	0.147583	0.0441522
GO:0008176	tRNA (guanine-N7-)-methyltransferase activity	Molecular function	0.0347981	0.00145029	0.048554	0.0441522
GO:0008324	cation transmembrane transporter activity	Molecular function	0.00593081	0.125943	0.0896832	0.12816
GO:0008378	galactosyltransferase activity	Molecular function	0.0989971	0.023447	0.107582	0.148978
GO:0010181	FMN binding	Molecular function	0.0108377	0.146213	0.107582	0.158793
GO:0010309	acireductone dioxygenase [iron(II)-requiring] activity	Molecular function	0.0394847	0.00217073	0.0538454	0.0524093
GO:0010333	terpene synthase activity	Molecular function	0.0403421	0.296285	0.203342	0.339006
GO:0015035	protein disulfide oxidoreductase activity	Molecular function	0.0403421	0.023447	0.0538454	0.339006
GO:0015299	solute:proton antiporter activity	Molecular function	0.0169453	0.183009	0.130257	0.207383
GO:0016301	kinase activity	Molecular function	0.14771	0.218898	0.147583	0.00713354
GO:0016491	oxidoreductase activity	Molecular function	0.416261	0.417584	0.38105	0.00713354
GO:0016702	oxidoreductase activity, acting on single donors with incorporation of molecular oxygen, incorporation of two atoms of oxygen	Molecular function	0.146993	0.214583	0.147036	0.0441522
GO:0016705	oxidoreductase activity, acting on paired donors, with incorporation or reduction of molecular oxygen	Molecular function	0.220561	0.0946539	0.0473247	2.34471e-06
GO:0016758	transferase activity, transferring hexosyl groups	Molecular function	0.0308796	0.0243658	0.313693	0.0008473
GO:0016868	intramolecular transferase activity, phosphotransferases	Molecular function	0.0628121	0.00644221	0.0662061	0.0910031
GO:0020037	heme binding	Molecular function	0.146993	0.151039	0.0615648	5.69639e-06
GO:0030145	manganese ion binding	Molecular function	0.0236978	0.209969	0.147036	0.234071
GO:0030247	polysaccharide binding	Molecular function	0.135672	0.185986	0.132129	0.0358192
GO:0045156	electron transporter, transferring electrons within the cyclic electron transport pathway of photosynthesis activity	Molecular function	0.135672	0.186311	0.0253196	0.213773
GO:0045735	nutrient reservoir activity	Molecular function	0.0347981	0.2574	0.173086	0.294276
GO:0047746	chlorophyllase activity	Molecular function	0.0403421	0.00240672	0.0538454	0.0590122
GO:0050660	flavin adenine dinucleotide binding	Molecular function	0.232043	0.0331637	0.225811	0.0294636
GO:0050661	NADP binding	Molecular function	0.129887	0.0396796	0.128314	0.0329991
GO:0050662	coenzyme binding	Molecular function	0.149037	0.220219	0.148857	0.00713354

## Sheet: Supplementary Table 14
Supplementary Table 14. GO classification and enchriment analysis of total specifical active gene in 4 tissues
Accession	Go terms	Ontology	Qvalue (Flower)	Qvalue (Fruitr)	Qvalue (Leaf)	Qvalue (Root)
GO:0005548	phospholipid transporter activity	Molecular function	0.173989	0.30055	0.122446	0
GO:0015267	channel activity	Molecular function	0.172052	0.787034	0.689901	0.683049
GO:0016603	glutaminyl-peptide cyclotransferase activity	Molecular function	0.24911	0.0834653	0.167474	0.0804441
GO:0017056	structural constituent of nuclear pore	Molecular function	0.173989	0.0471695	0.304524	0.57855
GO:0019888	protein phosphatase regulator activity	Molecular function	0.526118	0.414603	0.623423	0.195437
GO:0043015	gamma-tubulin binding	Molecular function	0.41401	0.0232245	0.267692	0.533228
GO:0044877	protein-containing complex binding	Molecular function	0.173989	0	0.122446	0.243037
GO:0048487	beta-tubulin binding	Molecular function	0.24911	0.0834653	0.167474	0.344704
GO:0051743	red chlorophyll catabolite reductase activity	Molecular function	0.24911	0.0834653	0.167474	0.344704
GO:0120013	intermembrane lipid transfer activity	Molecular function	0.0994824	0.520339	0.334707	0.344704
GO:1990380	Lys48-specific deubiquitinase activity	Molecular function	0.173989	0	0.122446	0.243037
GO:0000049	tRNA binding	Molecular function	0.541524	0.30055	0.127173	0.66425
GO:0000179	rRNA (adenine-N6,N6-)-dimethyltransferase activity	Molecular function	0.151177	0.290011	0.231306	0.476386
GO:0000213	tRNA-intron endonuclease activity	Molecular function	0.24911	0.471257	0.167474	0.0804441
GO:0000234	phosphoethanolamine N-methyltransferase activity	Molecular function	0.311792	0.0268321	0.0628312	0.417846
GO:0000774	adenyl-nucleotide exchange factor activity	Molecular function	0.364117	0.0713623	0.231306	0.476386
GO:0001671	ATPase activator activity	Molecular function	0.24911	0.0834653	0.167474	0.344704
GO:0002161	aminoacyl-tRNA editing activity	Molecular function	0.364117	0.0713623	0.231306	0.476386
GO:0003677	DNA binding	Molecular function	0.99999	0.985901	0.122446	0.879408
GO:0003688	DNA replication origin binding	Molecular function	0.173989	0	0.122446	0.243037
GO:0003690	double-stranded DNA binding	Molecular function	0.97697	0.068885	0.575826	0.68294
GO:0003697	single-stranded DNA binding	Molecular function	0.70915	0.803628	0.122446	0.194513
GO:0003700	transcription factor activity, sequence-specific DNA binding	Molecular function	0.686433	0.727809	0.167474	0.168379
GO:0003713	transcription coactivator activity	Molecular function	0.541524	0.56989	0.127173	0.66425
GO:0003714	transcription corepressor activity	Molecular function	0.24911	0.0834653	0.167474	0.344704
GO:0003721	telomerase RNA reverse transcriptase activity	Molecular function	0.173989	0	0.122446	0.243037
GO:0003723	RNA binding	Molecular function	0.99999	0.0695367	0.575508	0.997197
GO:0003725	double-stranded RNA binding	Molecular function	0.24911	0.0834653	0.167474	0.344704
GO:0003743	translation initiation factor activity	Molecular function	0.490702	0.0436045	0.766322	0.865402
GO:0003747	translation release factor activity	Molecular function	0.468389	0.00606658	0.304524	0.57855
GO:0003756	protein disulfide isomerase activity	Molecular function	0.173989	0	0.122446	0.243037
GO:0003777	microtubule motor activity	Molecular function	0.335724	0.0075241	0.231306	0.852948
GO:0003824	catalytic activity	Molecular function	0.75234	4.14767e-06	0.932388	0.533228
GO:0003830	beta-1,4-mannosylglycoprotein 4-beta-N-acetylglucosaminyltransferase activity	Molecular function	0.151177	0.650863	0.0906573	0.476386
GO:0003839	gamma-glutamylcyclotransferase activity	Molecular function	0.311792	0.181302	0.20407	0.152116
GO:0003848	2-amino-4-hydroxy-6-hydroxymethyldihydropteridine diphosphokinase activity	Molecular function	0.173989	0.30055	0	0.243037
GO:0003854	3-beta-hydroxy-delta5-steroid dehydrogenase activity	Molecular function	0.511123	0.520339	0.334707	0.152116
GO:0003855	3-dehydroquinate dehydratase activity	Molecular function	0.364117	0.650863	0.231306	0.00260411
GO:0003856	3-dehydroquinate synthase activity	Molecular function	0.24911	0.0834653	0.167474	0.344704
GO:0003857	3-hydroxyacyl-CoA dehydrogenase activity	Molecular function	0.468389	0.469978	0.122446	0.57855
GO:0003860	3-hydroxyisobutyryl-CoA hydrolase activity	Molecular function	0.307017	0.104256	0.27662	0.912526
GO:0003864	3-methyl-2-oxobutanoate hydroxymethyltransferase activity	Molecular function	0.173989	0	0.122446	0.243037
GO:0003873	6-phosphofructo-2-kinase activity	Molecular function	0.173989	0	0.122446	0.243037
GO:0003885	D-arabinono-1,4-lactone oxidase activity	Molecular function	0.364117	0.0713623	0.231306	0.476386
GO:0003896	DNA primase activity	Molecular function	0.24911	0.0834653	0.167474	0.344704
GO:0003905	alkylbase DNA N-glycosylase activity	Molecular function	0.173989	0	0.122446	0.243037
GO:0003906	DNA-(apurinic or apyrimidinic site) lyase activity	Molecular function	0.173989	0.30055	0	0.243037
GO:0003916	DNA topoisomerase activity	Molecular function	0.468389	0.0471695	0.304524	0.57855
GO:0003918	DNA topoisomerase type II (ATP-hydrolyzing) activity	Molecular function	0.468389	0.0471695	0.304524	0.57855
GO:0003924	GTPase activity	Molecular function	0.348837	0.00987862	0.895564	0.967602
GO:0003942	N-acetyl-gamma-glutamyl-phosphate reductase activity	Molecular function	0.24911	0	0.167474	0.344704
GO:0003951	NAD+ kinase activity	Molecular function	0.364117	0.0713623	0.231306	0.476386
GO:0003964	RNA-directed DNA polymerase activity	Molecular function	0.173989	0	0.122446	0.243037
GO:0003968	RNA-directed RNA polymerase activity	Molecular function	0.583152	0.0503581	0.395101	0.706382
GO:0003998	acylphosphatase activity	Molecular function	0.173989	0.30055	0.122446	0
GO:0004003	ATP-dependent DNA helicase activity	Molecular function	0.541524	0.0308452	0.364134	0.195437
GO:0004014	adenosylmethionine decarboxylase activity	Molecular function	0.173989	0.727809	0.122446	0.533228
GO:0004019	adenylosuccinate synthase activity	Molecular function	0.24911	0.0834653	0.167474	0.0804441
GO:0004045	aminoacyl-tRNA hydrolase activity	Molecular function	0.173989	0.787034	0.122446	0.57855
GO:0004057	arginyltransferase activity	Molecular function	0.173989	0.30055	0.122446	0
GO:0004066	asparagine synthase (glutamine-hydrolyzing) activity	Molecular function	0.311792	0.56989	0.20407	0.152116
GO:0004106	chorismate mutase activity	Molecular function	0.173989	0.30055	0.122446	0
GO:0004107	chorismate synthase activity	Molecular function	0.24911	0.0834653	0.167474	0.0804441
GO:0004109	coproporphyrinogen oxidase activity	Molecular function	0.173989	0.30055	0.122446	0
GO:0004112	cyclic-nucleotide phosphodiesterase activity	Molecular function	0.24911	0.0834653	0.0314282	0.344704
GO:0004140	dephospho-CoA kinase activity	Molecular function	0.311792	0.181302	0.20407	0.152116
GO:0004143	diacylglycerol kinase activity	Molecular function	0.541524	0.858606	0.364134	0.195437
GO:0004144	diacylglycerol O-acyltransferase activity	Molecular function	0.41401	0.250016	0.0501132	0.57855
GO:0004146	dihydrofolate reductase activity	Molecular function	0.173989	0.30055	0.122446	0
GO:0004176	ATP-dependent peptidase activity	Molecular function	0.24911	0.471257	0.167474	0.0804441
GO:0004177	aminopeptidase activity	Molecular function	0.541524	0.56989	0.127173	0.66425
GO:0004185	serine-type carboxypeptidase activity	Molecular function	0.97697	0.101441	0.329867	0.26768
GO:0004197	cysteine-type endopeptidase activity	Molecular function	0.0598639	0.471257	0.167474	0.344704
GO:0004198	calcium-dependent cysteine-type endopeptidase activity	Molecular function	0.173989	0	0.122446	0.243037
GO:0004315	3-oxoacyl-[acyl-carrier-protein] synthase activity	Molecular function	0.24911	0.0834653	0.167474	0.344704
GO:0004325	ferrochelatase activity	Molecular function	0.151177	0.650863	0.231306	0.0468296
GO:0004329	formate-tetrahydrofolate ligase activity	Molecular function	0.173989	0	0.122446	0.243037
GO:0004334	fumarylacetoacetase activity	Molecular function	0.0146041	0.56989	0.20407	0.417846
GO:0004345	glucose-6-phosphate dehydrogenase activity	Molecular function	0.151177	0.650863	0.231306	0.476386
GO:0004347	glucose-6-phosphate isomerase activity	Molecular function	0.24911	0	0.167474	0.344704
GO:0004359	glutaminase activity	Molecular function	0.173989	0	0.122446	0.243037
GO:0004366	glycerol-3-phosphate O-acyltransferase activity	Molecular function	0.173989	0	0.122446	0.243037
GO:0004368	glycerol-3-phosphate dehydrogenase activity	Molecular function	0.173989	0	0.122446	0.243037
GO:0004375	glycine dehydrogenase (decarboxylating) activity	Molecular function	0.173989	0	0.122446	0.243037
GO:0004386	helicase activity	Molecular function	0.413768	0.0834653	0.0600794	0.96382
GO:0004392	heme oxygenase (decyclizing) activity	Molecular function	0.24911	0.0834653	0.167474	0.344704
GO:0004399	histidinol dehydrogenase activity	Molecular function	0.173989	0.30055	0	0.243037
GO:0004417	hydroxyethylthiazole kinase activity	Molecular function	0	0.30055	0.122446	0.243037
GO:0004418	hydroxymethylbilane synthase activity	Molecular function	0.24911	0.0834653	0.167474	0.344704
GO:0004420	hydroxymethylglutaryl-CoA reductase (NADPH) activity	Molecular function	0.311792	0.56989	0.20407	0.152116
GO:0004421	hydroxymethylglutaryl-CoA synthase activity	Molecular function	0.311792	0.56989	0.20407	0.0171744
GO:0004425	indole-3-glycerol-phosphate synthase activity	Molecular function	0.173989	0	0.122446	0.243037
GO:0004435	phosphatidylinositol phospholipase C activity	Molecular function	0.217152	0.520339	0.334707	0.152116
GO:0004451	isocitrate lyase activity	Molecular function	0.173989	0	0.122446	0.243037
GO:0004455	ketol-acid reductoisomerase activity	Molecular function	0.24911	0.0834653	0.167474	0.344704
GO:0004478	methionine adenosyltransferase activity	Molecular function	0.311792	0.56989	0.20407	0.152116
GO:0004484	mRNA guanylyltransferase activity	Molecular function	0.151177	0.290011	0.231306	0.476386
GO:0004497	monooxygenase activity	Molecular function	0.750378	0.30055	0.77713	0.0121731
GO:0004499	N,N-dimethylaniline monooxygenase activity	Molecular function	0.356976	0.0884924	0.671411	0.347065
GO:0004506	squalene monooxygenase activity	Molecular function	0.0598639	0.471257	0.167474	0.344704
GO:0004518	nuclease activity	Molecular function	0.752305	0.100421	0.228995	0.243037
GO:0004527	exonuclease activity	Molecular function	0.364117	0.0713623	0.231306	0.476386
GO:0004553	hydrolase activity, hydrolyzing O-glycosyl compounds	Molecular function	0.173989	0.0416097	0.696047	0.66425
GO:0004555	alpha,alpha-trehalase activity	Molecular function	0.173989	0	0.122446	0.243037
GO:0004556	alpha-amylase activity	Molecular function	0.41401	0.365783	0.122446	0.533228
GO:0004559	alpha-mannosidase activity	Molecular function	0.311792	0.0268321	0.20407	0.417846
GO:0004560	alpha-L-fucosidase activity	Molecular function	0.24911	0.0834653	0.167474	0.344704
GO:0004563	beta-N-acetylhexosaminidase activity	Molecular function	0.311792	0.56989	0.20407	0.152116
GO:0004564	beta-fructofuranosidase activity	Molecular function	0.0598639	0.0834653	0.167474	0.344704
GO:0004565	beta-galactosidase activity	Molecular function	0.24911	0.0834653	0.167474	0.344704
GO:0004568	chitinase activity	Molecular function	0.770144	0.290011	0.122446	0.243037
GO:0004575	sucrose alpha-glucosidase activity	Molecular function	0.0598639	0.0834653	0.167474	0.344704
GO:0004576	oligosaccharyl transferase activity	Molecular function	0.24911	0.0834653	0.167474	0.344704
GO:0004579	dolichyl-diphosphooligosaccharide-protein glycotransferase activity	Molecular function	0.311792	0.0268321	0.20407	0.417846
GO:0004584	dolichyl-phosphate-mannose-glycolipid alpha-mannosyltransferase activity	Molecular function	0.173989	0	0.122446	0.243037
GO:0004590	orotidine-5'-phosphate decarboxylase activity	Molecular function	0.173989	0	0.122446	0.243037
GO:0004601	peroxidase activity	Molecular function	0.0994824	0.902113	0.110248	0.000369516
GO:0004602	glutathione peroxidase activity	Molecular function	0.511123	0.0802373	0.334707	0.344704
GO:0004609	phosphatidylserine decarboxylase activity	Molecular function	0.24911	0.0834653	0.167474	0.344704
GO:0004612	phosphoenolpyruvate carboxykinase (ATP) activity	Molecular function	0.0994824	0.181302	0.20407	0.417846
GO:0004618	phosphoglycerate kinase activity	Molecular function	0.0994824	0.181302	0.20407	0.417846
GO:0004619	phosphoglycerate mutase activity	Molecular function	0.173989	0.30055	0.122446	0
GO:0004635	phosphoribosyl-AMP cyclohydrolase activity	Molecular function	0.173989	0	0.122446	0.243037
GO:0004640	phosphoribosylanthranilate isomerase activity	Molecular function	0.173989	0	0.122446	0.243037
GO:0004650	polygalacturonase activity	Molecular function	0.159446	0.828874	0.766322	0.533228
GO:0004655	porphobilinogen synthase activity	Molecular function	0.173989	0	0.122446	0.243037
GO:0004664	prephenate dehydratase activity	Molecular function	0.00192269	0.650863	0.231306	0.476386
GO:0004665	prephenate dehydrogenase (NADP+) activity	Molecular function	0.364117	0.650863	0.231306	0.0468296
GO:0004668	protein-arginine deiminase activity	Molecular function	0.173989	0	0.122446	0.243037
GO:0004672	protein kinase activity	Molecular function	0.300815	0.337679	0.966622	1.28325e-05
GO:0004674	protein serine/threonine kinase activity	Molecular function	0.59951	0.767399	0.680585	0.0468296
GO:0004707	MAP kinase activity	Molecular function	0.151177	0.650863	0.231306	0.236155
GO:0004713	protein tyrosine kinase activity	Molecular function	0.178601	0.949977	0.657837	0.128042
GO:0004721	phosphoprotein phosphatase activity	Molecular function	0.173989	0	0.122446	0.243037
GO:0004749	ribose phosphate diphosphokinase activity	Molecular function	0.311792	0.56989	0.20407	0.0171744
GO:0004764	shikimate 3-dehydrogenase (NADP+) activity	Molecular function	0.311792	0.56989	0.20407	0.0171744
GO:0004784	superoxide dismutase activity	Molecular function	0.511123	0.0802373	0.122446	0.624173
GO:0004797	thymidine kinase activity	Molecular function	0.311792	0.56989	0.20407	0.152116
GO:0004799	thymidylate synthase activity	Molecular function	0.173989	0.30055	0.122446	0
GO:0004803	transposase activity	Molecular function	0.311792	0.181302	0.002768	0.417846
GO:0004822	isoleucine-tRNA ligase activity	Molecular function	0.24911	0.471257	0.167474	0.0804441
GO:0004823	leucine-tRNA ligase activity	Molecular function	0.173989	0	0.122446	0.243037
GO:0004827	proline-tRNA ligase activity	Molecular function	0.24911	0.0834653	0.167474	0.344704
GO:0004843	ubiquitin-specific protease activity	Molecular function	0.752305	0.650863	0.122446	0.852948
GO:0004852	uroporphyrinogen-III synthase activity	Molecular function	0.24911	0.0834653	0.167474	0.344704
GO:0004853	uroporphyrinogen decarboxylase activity	Molecular function	0.24911	0.0834653	0.167474	0.344704
GO:0004857	enzyme inhibitor activity	Molecular function	1.00849e-07	0.944321	0.671116	0.852948
GO:0004861	cyclin-dependent protein serine/threonine kinase inhibitor activity	Molecular function	0.173989	0.104256	0.122446	0.533228
GO:0004864	protein phosphatase inhibitor activity	Molecular function	0.0994824	0.181302	0.20407	0.417846
GO:0004867	serine-type endopeptidase inhibitor activity	Molecular function	0.0855175	1	0.360726	0.796373
GO:0004869	cysteine-type endopeptidase inhibitor activity	Molecular function	0.385677	0.897388	0.0508541	0.57855
GO:0004930	G-protein coupled receptor activity	Molecular function	0.173989	0.30055	0	0.243037
GO:0004970	ionotropic glutamate receptor activity	Molecular function	0.752305	0.100421	0.228995	0.351109
GO:0005047	signal recognition particle binding	Molecular function	0.468389	0.787034	0.122446	0.286952
GO:0005089	Rho guanyl-nucleotide exchange factor activity	Molecular function	0.0146041	0.414603	0.623423	0.3039
GO:0005092	GDP-dissociation inhibitor activity	Molecular function	0.173989	0.727809	0.267692	0.0804441
GO:0005093	Rab GDP-dissociation inhibitor activity	Molecular function	0.0994824	0.56989	0.20407	0.152116
GO:0005199	structural constituent of cell wall	Molecular function	0.0994824	0.832006	0.122446	0.624173
GO:0005247	voltage-gated chloride channel activity	Molecular function	0.311792	0.0884924	0.453589	0.768821
GO:0005249	voltage-gated potassium channel activity	Molecular function	0.364117	0.56989	0.20407	0.0804441
GO:0005267	potassium channel activity	Molecular function	0.364117	0.650863	0.0906573	0.476386
GO:0005315	inorganic phosphate transmembrane transporter activity	Molecular function	0.173989	0	0.122446	0.243037
GO:0005375	copper ion transmembrane transporter activity	Molecular function	0.0241514	0.832006	0.334707	0.624173
GO:0005506	iron ion binding	Molecular function	0.41401	0.961628	0.0631543	0.0171744
GO:0005507	copper ion binding	Molecular function	0.0298198	0.985901	0.868644	0.842593
GO:0005509	calcium ion binding	Molecular function	0.173989	0.944253	0.919999	0.017675
GO:0005515	protein binding	Molecular function	0.99999	0.0141777	0.997688	0.417846
GO:0005516	calmodulin binding	Molecular function	0.0994824	0.621228	0.37168	0.598324
GO:0005524	ATP binding	Molecular function	0.918789	0.471257	0.999707	0.00704874
GO:0005525	GTP binding	Molecular function	0.76781	2.43703e-05	0.994755	0.997197
GO:0005534	galactose binding	Molecular function	0.0994824	0.56989	0.20407	0.417846
GO:0005542	folic acid binding	Molecular function	0.24911	0.471257	0.167474	0.0804441
GO:0005543	phospholipid binding	Molecular function	0.0117314	0.36352	0.267692	0.43631
GO:0008017	microtubule binding	Molecular function	0.24911	0.00181569	0.334707	0.944652
GO:0008026	ATP-dependent helicase activity	Molecular function	0.41401	0.365783	0.267692	0.0804441
GO:0008047	enzyme activator activity	Molecular function	0.0994824	0.56989	0.20407	0.417846
GO:0008061	chitin binding	Molecular function	0.475245	0.898002	0.0632797	0.243037
GO:0008083	growth factor activity	Molecular function	0.0994824	0.242516	0.122446	0.344704
GO:0008107	galactoside 2-alpha-L-fucosyltransferase activity	Molecular function	0.311792	0.56989	0.0628312	0.417846
GO:0008124	4-alpha-hydroxytetrahydrobiopterin dehydratase activity	Molecular function	0.24911	0.0834653	0.167474	0.344704
GO:0008131	primary amine oxidase activity	Molecular function	0.0986092	0.764544	0.478543	0.287765
GO:0008171	O-methyltransferase activity	Molecular function	0.711377	0.984124	0.361185	0.152116
GO:0008173	RNA methyltransferase activity	Molecular function	0.620607	0.0769852	0.167474	0.243037
GO:0008176	tRNA (guanine-N7-)-methyltransferase activity	Molecular function	0.0994824	0.181302	0.20407	0.417846
GO:0008184	glycogen phosphorylase activity	Molecular function	0.364117	0.0713623	0.231306	0.476386
GO:0008198	ferrous iron binding	Molecular function	0.24911	0.471257	0.167474	0
GO:0008199	ferric iron binding	Molecular function	0.364117	0.0713623	0.231306	0.236155
GO:0008233	peptidase activity	Molecular function	0.526118	0.019021	0.623423	0.0828567
GO:0008235	metalloexopeptidase activity	Molecular function	0.364117	0.650863	0.0906573	0.476386
GO:0008253	5'-nucleotidase activity	Molecular function	0.24911	0.471257	0.0314282	0.344704
GO:0008270	zinc ion binding	Molecular function	0.843458	1	0.149118	0.0029003
GO:0008375	acetylglucosaminyltransferase activity	Molecular function	0.0356808	0.144945	0.0631543	0.995802
GO:0008408	3'-5' exonuclease activity	Molecular function	0.34804	0.0125512	0.478543	0.796373
GO:0008417	fucosyltransferase activity	Molecular function	0.311792	0.0268321	0.20407	0.417846
GO:0008418	protein-N-terminal asparagine amidohydrolase activity	Molecular function	0.173989	0	0.122446	0.243037
GO:0008430	selenium binding	Molecular function	0.0994824	0.56989	0.20407	0.417846
GO:0008519	ammonium transmembrane transporter activity	Molecular function	0.24911	0.858606	0.00705928	0.195437
GO:0008536	Ran GTPase binding	Molecular function	0.653169	0.0884924	0.453589	0.243037
GO:0008565	protein transporter activity	Molecular function	0.311792	0.56989	0.0628312	0.417846
GO:0008661	1-deoxy-D-xylulose-5-phosphate synthase activity	Molecular function	0.0994824	0.181302	0.20407	0.417846
GO:0008685	2-C-methyl-D-erythritol 2,4-cyclodiphosphate synthase activity	Molecular function	0.0598639	0.471257	0.167474	0.344704
GO:0008703	5-amino-6-(5-phosphoribosylamino)uracil reductase activity	Molecular function	0.24911	0.471257	0.0314282	0.344704
GO:0008725	DNA-3-methyladenine glycosylase activity	Molecular function	0.0994824	0.832006	0.122446	0.624173
GO:0008759	UDP-3-O-[3-hydroxymyristoyl] N-acetylglucosamine deacetylase activity	Molecular function	0.24911	0.0834653	0.167474	0.0804441
GO:0008762	UDP-N-acetylmuramate dehydrogenase activity	Molecular function	0.173989	0	0.122446	0.243037
GO:0008792	arginine decarboxylase activity	Molecular function	0.0598639	0.471257	0.0314282	0.344704
GO:0008836	diaminopimelate decarboxylase activity	Molecular function	0.173989	0	0.122446	0.243037
GO:0008839	4-hydroxy-tetrahydrodipicolinate reductase	Molecular function	0.24911	0.471257	0.0314282	0.344704
GO:0008864	formyltetrahydrofolate deformylase activity	Molecular function	0.0994824	0.56989	0.20407	0.152116
GO:0008883	glutamyl-tRNA reductase activity	Molecular function	0.24911	0.0834653	0.167474	0.0804441
GO:0008942	nitrite reductase [NAD(P)H] activity	Molecular function	0.173989	0	0.122446	0.243037
GO:0008963	phospho-N-acetylmuramoyl-pentapeptide-transferase activity	Molecular function	0.24911	0.471257	0.167474	0.0804441
GO:0008964	phosphoenolpyruvate carboxylase activity	Molecular function	0.41401	0.0232245	0.267692	0.533228
GO:0008977	prephenate dehydrogenase activity	Molecular function	0.364117	0.650863	0.231306	0.0468296
GO:0008987	quinolinate synthetase A activity	Molecular function	0.173989	0	0.122446	0.243037
GO:0009001	serine O-acetyltransferase activity	Molecular function	0.364117	0.650863	0.0906573	0.476386
GO:0009039	urease activity	Molecular function	0.0598639	0.471257	0.167474	0.0804441
GO:0009045	xylose isomerase activity	Molecular function	0.173989	0	0.122446	0.243037
GO:0009055	electron carrier activity	Molecular function	0.311792	0.902113	0.122446	0.998615
GO:0009496	plastoquinol--plastocyanin reductase activity	Molecular function	0.173989	0	0.122446	0.243037
GO:0009982	pseudouridine synthase activity	Molecular function	0.752305	0.650863	0.0501132	0.351109
GO:0010181	FMN binding	Molecular function	0.146964	0.858606	0.671411	0.75985
GO:0010333	terpene synthase activity	Molecular function	0.0798573	0.747503	0.660429	0.822704
GO:0015002	heme-copper terminal oxidase activity	Molecular function	0.311792	0.56989	0.0628312	0.417846
GO:0015018	galactosylgalactosylxylosylprotein 3-beta-glucuronosyltransferase activity	Molecular function	0.364117	0.0713623	0.231306	0.476386
GO:0015078	hydrogen ion transmembrane transporter activity	Molecular function	0.541524	0.0357899	0.797029	0.74432
GO:0015116	sulfate transmembrane transporter activity	Molecular function	0.0598639	0.858606	0.542099	0.351109
GO:0015238	drug transmembrane transporter activity	Molecular function	0.0117314	0.904765	0.078713	0.544068
GO:0015297	antiporter activity	Molecular function	0.0117314	0.904765	0.078713	0.544068
GO:0015299	solute:proton antiporter activity	Molecular function	0.000953608	0.898002	0.134945	0.725873
GO:0015930	glutamate synthase activity	Molecular function	0.311792	0.0268321	0.20407	0.152116
GO:0016151	nickel cation binding	Molecular function	0.151177	0.0713623	0.231306	0.236155
GO:0016301	kinase activity	Molecular function	0.342446	1	0.20407	0.152116
GO:0016428	tRNA (cytosine-5-)-methyltransferase activity	Molecular function	0.24911	0.0834653	0.167474	0.0804441
GO:0016429	tRNA (adenine-N1-)-methyltransferase activity	Molecular function	0.173989	0.30055	0	0.243037
GO:0016620	oxidoreductase activity, acting on the aldehyde or oxo group of donors, NAD or NADP as acceptor	Molecular function	0.311792	0.0320546	0.453589	0.243037
GO:0016624	oxidoreductase activity, acting on the aldehyde or oxo group of donors, disulfide as acceptor	Molecular function	0.311792	0.0320546	0.167474	0.475776
GO:0016636	oxidoreductase activity, acting on the CH-CH group of donors, iron-sulfur protein as acceptor	Molecular function	0.173989	0.30055	0	0.243037
GO:0016638	oxidoreductase activity, acting on the CH-NH2 group of donors	Molecular function	0.311792	0.0268321	0.20407	0.152116
GO:0016655	oxidoreductase activity, acting on NAD(P)H, quinone or similar compound as acceptor	Molecular function	0.364117	0.650863	0.0906573	0.236155
GO:0016671	oxidoreductase activity, acting on a sulfur group of donors, disulfide as acceptor	Molecular function	0.173989	0	0.122446	0.243037
GO:0016702	oxidoreductase activity, acting on single donors with incorporation of molecular oxygen, incorporation of two atoms of oxygen	Molecular function	0.311792	0.211697	0.589508	0.149307
GO:0016705	oxidoreductase activity, acting on paired donors, with incorporation or reduction of molecular oxygen	Molecular function	0.511123	0.922898	0.0392788	0.00432367
GO:0016717	oxidoreductase activity, acting on paired donors, with oxidation of a pair of donors resulting in the reduction of molecular oxygen to two molecules of water	Molecular function	0.364117	0.957502	0.503218	0.017675
GO:0016730	oxidoreductase activity, acting on iron-sulfur proteins as donors	Molecular function	0.173989	0	0.122446	0.243037
GO:0016742	hydroxymethyl-, formyl- and related transferase activity	Molecular function	0.0994824	0.242516	0.334707	0.344704
GO:0016757	transferase activity, transferring glycosyl groups	Molecular function	0.311792	0.495484	0.0631543	0.392506
GO:0016758	transferase activity, transferring hexosyl groups	Molecular function	0.718098	0.00871196	0.287251	0.00244416
GO:0016762	xyloglucan:xyloglucosyl transferase activity	Molecular function	0.24911	0.0454767	0.498609	0.298024
GO:0016765	transferase activity, transferring alkyl or aryl (other than methyl) groups	Molecular function	0.825571	0.414603	0.0880161	0.195437
GO:0016779	nucleotidyltransferase activity	Molecular function	0.420393	0.049226	0.390091	0.830615
GO:0016788	hydrolase activity, acting on ester bonds	Molecular function	0.00199806	0.96987	0.000766867	0.997197
GO:0016790	thiolester hydrolase activity	Molecular function	0.173989	0.365783	0.267692	0.0804441
GO:0016799	hydrolase activity, hydrolyzing N-glycosyl compounds	Molecular function	0.173989	0.30055	0	0.243037
GO:0016811	hydrolase activity, acting on carbon-nitrogen (but not peptide) bonds, in linear amides	Molecular function	0.173989	0.727809	0.122446	0.533228
GO:0016818	hydrolase activity, acting on acid anhydrides, in phosphorus-containing anhydrides	Molecular function	0.683317	0.764544	0.478543	0.00165044
GO:0016829	lyase activity	Molecular function	0.0994824	0.752716	0.511927	0.869204
GO:0016831	carboxy-lyase activity	Molecular function	0.151177	0.290011	0.564508	0.243037
GO:0016846	carbon-sulfur lyase activity	Molecular function	0.173989	0.0471695	0.304524	0.57855
GO:0016851	magnesium chelatase activity	Molecular function	0.173989	0	0.122446	0.243037
GO:0016857	racemase and epimerase activity, acting on carbohydrates and derivatives	Molecular function	0.207916	0.00121092	0.527048	0.841354
GO:0016872	intramolecular lyase activity	Molecular function	0.24911	0.100421	0.364134	0.350823
GO:0016874	ligase activity	Molecular function	0.620607	0.0769852	0.427266	0.742722
GO:0016884	carbon-nitrogen ligase activity, with glutamine as amido-N-donor	Molecular function	0.173989	0	0.122446	0.243037
GO:0016887	ATPase activity	Molecular function	0.0598639	0.904765	0.941659	0.00583888
GO:0016987	sigma factor activity	Molecular function	0.173989	0	0.122446	0.243037
GO:0017025	TBP-class protein binding	Molecular function	0.541524	0.858606	0.127173	0.195437
GO:0017176	phosphatidylinositol N-acetylglucosaminyltransferase activity	Molecular function	0.0994824	0.56989	0.20407	0.417846
GO:0018580	nitronate monooxygenase activity	Molecular function	0.173989	0.30055	0.122446	0
GO:0019139	cytokinin dehydrogenase activity	Molecular function	0.541524	0.30055	0.127173	0.66425
GO:0019808	polyamine binding	Molecular function	0.173989	0.30055	0.122446	0
GO:0019825	oxygen binding	Molecular function	0.151177	0.290011	0.231306	0.0468296
GO:0019887	protein kinase regulator activity	Molecular function	0.151177	0.650863	0.231306	0.476386
GO:0019901	protein kinase binding	Molecular function	0.0744333	0.175483	0.304524	0.286952
GO:0020037	heme binding	Molecular function	0.24911	0.996802	0.011792	0.000107749
GO:0022857	transmembrane transporter activity	Molecular function	0.0247141	0.378887	0.20407	0.899466
GO:0030145	manganese ion binding	Molecular function	0.652414	0.995784	0.0696847	0.504146
GO:0030151	molybdenum ion binding	Molecular function	0.41401	0.104256	0.267692	0.533228
GO:0030246	carbohydrate binding	Molecular function	0.244743	0.270943	0.361185	0.0468296
GO:0030247	polysaccharide binding	Molecular function	0.770654	0.650863	0.483743	0.00576959
GO:0030570	pectate lyase activity	Molecular function	1.57497e-07	0.858606	0.364134	0.66425
GO:0030599	pectinesterase activity	Molecular function	7.10328e-09	0.944253	0.446577	0.812612
GO:0030942	endoplasmic reticulum signal peptide binding	Molecular function	0.364117	0.650863	0.231306	0.0468296
GO:0034061	DNA polymerase activity	Molecular function	0.173989	0	0.122446	0.243037
GO:0034450	ubiquitin-ubiquitin ligase activity	Molecular function	0.173989	0	0.122446	0.243037
GO:0036361	racemase activity, acting on amino acids and derivatives	Molecular function	0.173989	0	0.122446	0.243037
GO:0042030	ATPase inhibitor activity	Molecular function	0.173989	0	0.122446	0.243037
GO:0042626	ATPase activity, coupled to transmembrane movement of substances	Molecular function	0.648938	0.828874	0.267692	0.11693
GO:0042803	protein homodimerization activity	Molecular function	0.364117	0.0713623	0.231306	0.476386
GO:0043022	ribosome binding	Molecular function	0.541524	0.56989	0.364134	0.195437
GO:0043140	ATP-dependent 3'-5' DNA helicase activity	Molecular function	0.24911	0.0834653	0.167474	0.344704
GO:0043531	ADP binding	Molecular function	0.99999	1	0.478543	1.17513e-11
GO:0043565	sequence-specific DNA binding	Molecular function	0.213908	0.746836	0.518798	0.067591
GO:0045300	acyl-[acyl-carrier-protein] desaturase activity	Molecular function	0.511123	0.242516	0.122446	0.624173
GO:0045735	nutrient reservoir activity	Molecular function	0.373643	1	0.104019	0.407553
GO:0046422	violaxanthin de-epoxidase activity	Molecular function	0.173989	0	0.122446	0.243037
GO:0046537	2,3-bisphosphoglycerate-independent phosphoglycerate mutase activity	Molecular function	0.173989	0	0.122446	0.243037
GO:0046556	alpha-L-arabinofuranosidase activity	Molecular function	0.24911	0.0834653	0.167474	0.344704
GO:0046933	proton-transporting ATP synthase activity, rotational mechanism	Molecular function	0.541524	0.00441126	0.364134	0.66425
GO:0046961	proton-transporting ATPase activity, rotational mechanism	Molecular function	0.151177	0.290011	0.231306	0.476386
GO:0046983	protein dimerization activity	Molecular function	0.173989	0.886349	0.103825	0.361763
GO:0047325	inositol tetrakisphosphate 1-kinase activity	Molecular function	0.217152	0.520339	0.334707	0.152116
GO:0047746	chlorophyllase activity	Molecular function	0.41401	0.0232245	0.267692	0.533228
GO:0050080	malonyl-CoA decarboxylase activity	Molecular function	0.364117	0.650863	0.231306	0.0468296
GO:0050113	inositol oxygenase activity	Molecular function	0.0332323	0.290011	0.231306	0.236155
GO:0050290	sphingomyelin phosphodiesterase D activity	Molecular function	0.173989	0	0.122446	0.243037
GO:0050307	sucrose-phosphate phosphatase activity	Molecular function	0.24911	0.0834653	0.167474	0.344704
GO:0050662	coenzyme binding	Molecular function	0.89233	0.100421	0.884212	0.169135
GO:0050664	oxidoreductase activity, acting on NAD(P)H, oxygen as acceptor	Molecular function	0.24911	0.858606	0.364134	0.00958206
GO:0050897	cobalt ion binding	Molecular function	0.173989	0.30055	0	0.243037
GO:0051087	chaperone binding	Molecular function	0.41401	0.000333966	0.542099	0.57855
GO:0051537	2 iron, 2 sulfur cluster binding	Molecular function	0.752305	0.100421	0.122446	0.852948
GO:0051745	4-hydroxy-3-methylbut-2-en-1-yl diphosphate reductase activity	Molecular function	0.173989	0	0.122446	0.243037
GO:0052725	inositol-1,3,4-trisphosphate 6-kinase activity	Molecular function	0.217152	0.520339	0.334707	0.152116
GO:0052726	inositol-1,3,4-trisphosphate 5-kinase activity	Molecular function	0.217152	0.520339	0.334707	0.152116
GO:0052855	ADP-dependent NAD(P)H-hydrate dehydratase activity	Molecular function	0.173989	0	0.122446	0.243037
GO:0052861	glucan endo-1,3-beta-glucanase activity, C-3 substituted reducing group	Molecular function	0.364117	0.650863	0.231306	0
GO:0070403	NAD+ binding	Molecular function	0.24911	0.0834653	0.167474	0.344704
GO:0071949	FAD binding	Molecular function	0.70915	0.333908	0.20407	0.194513
GO:2001070	starch binding	Molecular function	0.41401	0.00128298	0.267692	0.533228
GO:0000776	kinetochore	Cellular component	0.173989	0	0.122446	0.243037
GO:0008274	gamma-tubulin ring complex	Cellular component	0.0994824	0.56989	0.20407	0.417846
GO:0030008	TRAPP complex	Cellular component	0.311792	0.0268321	0.20407	0.417846
GO:0031262	Ndc80 complex	Cellular component	0.173989	0	0.122446	0.243037
GO:0032299	ribonuclease H2 complex	Cellular component	0.173989	0	0.122446	0.243037
GO:0070449	elongin complex	Cellular component	0.173989	0	0.122446	0.243037
GO:0070531	BRCA1-A complex	Cellular component	0.173989	0	0.122446	0.243037
GO:0070552	BRISC complex	Cellular component	0.173989	0	0.122446	0.243037
GO:0089701	U2AF	Cellular component	0.364117	0.290011	0.0906573	0.476386
GO:0000151	ubiquitin ligase complex	Cellular component	0.173989	0	0.122446	0.243037
GO:0000159	protein phosphatase type 2A complex	Cellular component	0.507424	0.36352	0.605613	0.17099
GO:0000176	nuclear exosome (RNase complex)	Cellular component	0.173989	0	0.122446	0.243037
GO:0000276	mitochondrial proton-transporting ATP synthase complex, coupling factor F(o)	Cellular component	0.173989	0.0471695	0.304524	0.57855
GO:0000439	core TFIIH complex	Cellular component	0.24911	0.0834653	0.167474	0.344704
GO:0000445	THO complex part of transcription export complex	Cellular component	0.24911	0	0.167474	0.344704
GO:0000775	chromosome, centromeric region	Cellular component	0.151177	0.892734	0.15675	0.408082
GO:0000785	chromatin	Cellular component	0	0.30055	0.122446	0.243037
GO:0000786	nucleosome	Cellular component	0.922209	0.944321	0.0325576	0.999966
GO:0000796	condensin complex	Cellular component	0.173989	0	0.122446	0.243037
GO:0000808	origin recognition complex	Cellular component	0.24911	0.471257	0.167474	0.0804441
GO:0000813	ESCRT I complex	Cellular component	0.311792	0.181302	0.20407	0.152116
GO:0000922	spindle pole	Cellular component	0.41401	0.0232245	0.267692	0.533228
GO:0000930	gamma-tubulin complex	Cellular component	0.173989	0.30055	0	0.243037
GO:0005576	extracellular region	Cellular component	0.0598639	0.296389	0.122446	0.533228
GO:0005618	cell wall	Cellular component	1.38372e-07	0.56989	0.553004	0.629483
GO:0005664	nuclear origin of replication recognition complex	Cellular component	0.24911	0.0834653	0.167474	0.344704
GO:0005666	DNA-directed RNA polymerase III complex	Cellular component	0.0598639	0.727809	0.267692	0.533228
GO:0005667	transcription factor complex	Cellular component	0.511123	0.242516	0.122446	0.152116
GO:0005669	transcription factor TFIID complex	Cellular component	0.311792	0.56989	0.20407	0.152116
GO:0005674	transcription factor TFIIF complex	Cellular component	0.0598639	0.0834653	0.167474	0.344704
GO:0005681	spliceosomal complex	Cellular component	0.311792	0.0268321	0.20407	0.417846
GO:0005730	nucleolus	Cellular component	0.511123	0.0802373	0.334707	0.624173
GO:0005740	mitochondrial envelope	Cellular component	0.24911	0.471257	0.0314282	0.344704
GO:0005742	mitochondrial outer membrane translocase complex	Cellular component	0.173989	0	0.122446	0.243037
GO:0005743	mitochondrial inner membrane	Cellular component	0.0598639	0.523278	0.331075	0.75985
GO:0005744	mitochondrial inner membrane presequence translocase complex	Cellular component	0.0598639	0.471257	0.167474	0.344704
GO:0005746	mitochondrial respiratory chain	Cellular component	0.41401	0.727809	0.267692	0.0804441
GO:0005747	mitochondrial respiratory chain complex I	Cellular component	0.173989	0	0.122446	0.243037
GO:0005750	mitochondrial respiratory chain complex III	Cellular component	0.151177	0.650863	0.231306	0.476386
GO:0005761	mitochondrial ribosome	Cellular component	0.173989	0	0.122446	0.243037
GO:0005779	integral component of peroxisomal membrane	Cellular component	0.41401	0.104256	0.267692	0.243037
GO:0005785	signal recognition particle receptor complex	Cellular component	0.311792	0.56989	0.0628312	0.417846
GO:0005786	signal recognition particle, endoplasmic reticulum targeting	Cellular component	0.364117	0.650863	0.231306	0.0468296
GO:0005787	signal peptidase complex	Cellular component	0.41401	0.104256	0.267692	0.533228
GO:0005801	cis-Golgi network	Cellular component	0.24911	0.471257	0.0314282	0.344704
GO:0005815	microtubule organizing center	Cellular component	0.41401	0.0232245	0.267692	0.533228
GO:0005885	Arp2/3 protein complex	Cellular component	0.173989	0.104256	0.122446	0.243037
GO:0005886	plasma membrane	Cellular component	0.364117	0.650863	0.00945667	0.476386
GO:0005956	protein kinase CK2 complex	Cellular component	0.151177	0.650863	0.231306	0.476386
GO:0008290	F-actin capping protein complex	Cellular component	0.24911	0.0834653	0.167474	0.344704
GO:0009341	beta-galactosidase complex	Cellular component	0.24911	0.0834653	0.167474	0.344704
GO:0009349	riboflavin synthase complex	Cellular component	0.0598639	0.471257	0.167474	0.344704
GO:0009522	photosystem I	Cellular component	0.99999	1	1.37365e-05	0.934488
GO:0009523	photosystem II	Cellular component	0.99999	0.0242814	0.110248	0.796373
GO:0009538	photosystem I reaction center	Cellular component	0.583152	0.0503581	0.395101	0.706382
GO:0009539	photosystem II reaction center	Cellular component	0.854066	0.652085	0.105054	0.740147
GO:0009579	thylakoid	Cellular component	0.993653	1	1.75207e-05	0.703886
GO:0009654	photosystem II oxygen evolving complex	Cellular component	0.841202	0.00159544	0.297417	0.713331
GO:0012511	monolayer-surrounded lipid storage body	Cellular component	0.0227466	0.471257	0.453589	0.768821
GO:0015629	actin cytoskeleton	Cellular component	0.151177	0.290011	0.0906573	0.236155
GO:0016020	membrane	Cellular component	0.0164899	0.854177	0.0138407	0.992239
GO:0016021	integral component of membrane	Cellular component	0.000939162	1	0.167474	0.996957
GO:0016272	prefoldin complex	Cellular component	0.364117	0.0713623	0.231306	0.476386
GO:0016471	vacuolar proton-transporting V-type ATPase complex	Cellular component	0.0146041	0.181302	0.20407	0.417846
GO:0019008	molybdopterin synthase complex	Cellular component	0.173989	0.30055	0.122446	0
GO:0019867	outer membrane	Cellular component	0.364117	0.0713623	0.231306	0.476386
GO:0019898	extrinsic component of membrane	Cellular component	0.808406	0.0026526	0.267692	0.66425
GO:0030130	clathrin coat of trans-Golgi network vesicle	Cellular component	0.41401	0.104256	0.267692	0.533228
GO:0030131	clathrin adaptor complex	Cellular component	0.41401	0.100421	0.228995	0.852948
GO:0030132	clathrin coat of coated pit	Cellular component	0.41401	0.104256	0.267692	0.533228
GO:0030173	integral component of Golgi membrane	Cellular component	0.173989	0	0.122446	0.243037
GO:0030896	checkpoint clamp complex	Cellular component	0.0598639	0.0834653	0.167474	0.344704
GO:0030915	Smc5-Smc6 complex	Cellular component	0.173989	0.30055	0	0.243037
GO:0031225	anchored component of membrane	Cellular component	0.0164899	0.456678	0.542099	0.57855
GO:0031515	tRNA (m1A) methyltransferase complex	Cellular component	0.24911	0.471257	0.0314282	0.0804441
GO:0031966	mitochondrial membrane	Cellular component	0.41401	0.104256	0.267692	0.533228
GO:0032040	small-subunit processome	Cellular component	0.511123	0.0802373	0.122446	0.152116
GO:0033177	proton-transporting two-sector ATPase complex, proton-transporting domain	Cellular component	0.541524	0.100421	0.364134	0.66425
GO:0033178	proton-transporting two-sector ATPase complex, catalytic domain	Cellular component	0.151177	0.290011	0.231306	0.476386
GO:0033180	proton-transporting V-type ATPase, V1 domain	Cellular component	0.0994824	0.56989	0.20407	0.417846
GO:0033588	Elongator holoenzyme complex	Cellular component	0.364117	0	0.231306	0.476386
GO:0042597	periplasmic space	Cellular component	0.173989	0.30055	0.122446	0
GO:0042651	thylakoid membrane	Cellular component	0.24911	0	0.167474	0.344704
GO:0043189	H4/H2A histone acetyltransferase complex	Cellular component	0.173989	0	0.122446	0.243037
GO:0043231	intracellular membrane-bounded organelle	Cellular component	0.24911	0.471257	0.0314282	0.344704
GO:0045261	proton-transporting ATP synthase complex, catalytic core F(1)	Cellular component	0.311792	0.0268321	0.20407	0.417846
GO:0045263	proton-transporting ATP synthase complex, coupling factor F(o)	Cellular component	0.653169	0.0320546	0.453589	0.475776
GO:0046658	anchored component of plasma membrane	Cellular component	0.173989	0	0.122446	0.243037
GO:0048046	apoplast	Cellular component	0.24911	0.0454767	0.498609	0.298024
GO:0071008	U2-type post-mRNA release spliceosomal complex	Cellular component	0.173989	0	0.122446	0.243037
GO:0000469	cleavage involved in rRNA processing	Biological process	0.173989	0	0.122446	0.243037
GO:0002098	tRNA wobble uridine modification	Biological process	0.364117	0	0.231306	0.476386
GO:0006325	chromatin organization	Biological process	0.173989	0	0.122446	0.243037
GO:0006401	RNA catabolic process	Biological process	0.173989	0	0.122446	0.243037
GO:0006913	nucleocytoplasmic transport	Biological process	0.0994824	0.181302	0.20407	0.417846
GO:0006996	organelle organization	Biological process	0.24911	0.0834653	0.167474	0.344704
GO:0007023	post-chaperonin tubulin folding pathway	Biological process	0.24911	0.0834653	0.167474	0.344704
GO:0007030	Golgi organization	Biological process	0.311792	0	0.20407	0.417846
GO:0007219	Notch signaling pathway	Biological process	0.0598639	0.471257	0.167474	0.344704
GO:0015914	phospholipid transport	Biological process	0.173989	0.30055	0.122446	0
GO:0017186	peptidyl-pyroglutamic acid biosynthetic process, using glutaminyl-peptide cyclotransferase	Biological process	0.24911	0.0834653	0.167474	0.0804441
GO:0032049	cardiolipin biosynthetic process	Biological process	0.173989	0.30055	0	0.243037
GO:0032509	endosome transport via multivesicular body sorting pathway	Biological process	0.311792	0.181302	0.20407	0.152116
GO:0032958	inositol phosphate biosynthetic process	Biological process	0.0994824	0.56989	0.20407	0.417846
GO:0033566	GO:0033566	Biological process	0.0994824	0.56989	0.20407	0.417846
GO:0046654	tetrahydrofolate biosynthetic process	Biological process	0.173989	0.30055	0.122446	0
GO:0070897	DNA-templated transcriptional preinitiation complex assembly	Biological process	0.468389	0.787034	0.122446	0.124947
GO:0120009	intermembrane lipid transfer	Biological process	0.0994824	0.520339	0.334707	0.344704
GO:0000077	DNA damage checkpoint	Biological process	0.0994824	0.181302	0.20407	0.417846
GO:0000079	regulation of cyclin-dependent protein serine/threonine kinase activity	Biological process	0.0744333	0.175483	0.304524	0.286952
GO:0000105	histidine biosynthetic process	Biological process	0.468389	0.175483	0.122446	0.57855
GO:0000154	rRNA modification	Biological process	0.151177	0.290011	0.231306	0.476386
GO:0000184	nuclear-transcribed mRNA catabolic process, nonsense-mediated decay	Biological process	0.364117	0.0713623	0.231306	0.476386
GO:0000226	microtubule cytoskeleton organization	Biological process	0.41401	0.0232245	0.267692	0.533228
GO:0000290	deadenylation-dependent decapping of nuclear-transcribed mRNA	Biological process	0.0994824	0.56989	0.20407	0.417846
GO:0000350	generation of catalytic spliceosome for second transesterification step	Biological process	0.24911	0.471257	0.167474	0.0804441
GO:0000390	spliceosomal complex disassembly	Biological process	0.173989	0	0.122446	0.243037
GO:0000724	double-strand break repair via homologous recombination	Biological process	0.173989	0.30055	0.122446	0
GO:0000737	DNA catabolic process, endonucleolytic	Biological process	0.0994824	0.181302	0.20407	0.417846
GO:0001522	pseudouridine synthesis	Biological process	0.808406	0.36352	0.0761925	0.43631
GO:0003333	amino acid transmembrane transport	Biological process	0.0994824	0.181302	0.20407	0.417846
GO:0005975	carbohydrate metabolic process	Biological process	0.151177	0.0175867	0.941659	0.966754
GO:0005986	sucrose biosynthetic process	Biological process	0.24911	0.0834653	0.167474	0.344704
GO:0005991	trehalose metabolic process	Biological process	0.173989	0	0.122446	0.243037
GO:0005992	trehalose biosynthetic process	Biological process	0.173989	0.290011	0.640109	0.0461921
GO:0006000	fructose metabolic process	Biological process	0.173989	0	0.122446	0.243037
GO:0006003	fructose 2,6-bisphosphate metabolic process	Biological process	0.173989	0	0.122446	0.243037
GO:0006006	glucose metabolic process	Biological process	0.151177	0.650863	0.231306	0.476386
GO:0006007	glucose catabolic process	Biological process	0.173989	0.30055	0.122446	0
GO:0006013	mannose metabolic process	Biological process	0.311792	0.0268321	0.20407	0.417846
GO:0006032	chitin catabolic process	Biological process	0.770144	0.290011	0.122446	0.243037
GO:0006073	cellular glucan metabolic process	Biological process	0.24911	0.0454767	0.498609	0.298024
GO:0006094	gluconeogenesis	Biological process	0.173989	0.0232245	0.267692	0.533228
GO:0006098	pentose-phosphate shunt	Biological process	0.364117	0.650863	0.231306	0.0468296
GO:0006099	tricarboxylic acid cycle	Biological process	0.511123	0.0164315	0.334707	0.624173
GO:0006120	mitochondrial electron transport, NADH to ubiquinone	Biological process	0.24911	0.471257	0.167474	0.0804441
GO:0006122	mitochondrial electron transport, ubiquinol to cytochrome c	Biological process	0.151177	0.650863	0.231306	0.476386
GO:0006139	nucleobase-containing compound metabolic process	Biological process	0.541524	0.0357899	0.797029	0.74432
GO:0006189	'de novo' IMP biosynthetic process	Biological process	0.151177	0.650863	0.231306	0.236155
GO:0006207	'de novo' pyrimidine nucleobase biosynthetic process	Biological process	0.24911	0.0834653	0.167474	0.344704
GO:0006231	dTMP biosynthetic process	Biological process	0.173989	0.30055	0.122446	0
GO:0006261	DNA-dependent DNA replication	Biological process	0.173989	0	0.122446	0.243037
GO:0006265	DNA topological change	Biological process	0.683317	0.0483454	0.478543	0.796373
GO:0006269	DNA replication, synthesis of RNA primer	Biological process	0.24911	0.0834653	0.167474	0.344704
GO:0006281	DNA repair	Biological process	0.967924	0.943336	0.026557	0.439921
GO:0006302	double-strand break repair	Biological process	0.24911	0.471257	0.0314282	0.344704
GO:0006303	double-strand break repair via nonhomologous end joining	Biological process	0.24911	0	0.167474	0.344704
GO:0006308	DNA catabolic process	Biological process	0.311792	0.56989	0.20407	0.152116
GO:0006310	DNA recombination	Biological process	0.511123	0.520339	0.0392788	0.624173
GO:0006313	transposition, DNA-mediated	Biological process	0.311792	0.181302	0.002768	0.417846
GO:0006333	chromatin assembly or disassembly	Biological process	0.24911	0.471257	0.167474	0.0804441
GO:0006353	DNA-templated transcription, termination	Biological process	0.311792	0	0.20407	0.417846
GO:0006355	regulation of transcription, DNA-templated	Biological process	0.909957	0.590252	0.122446	0.243037
GO:0006364	rRNA processing	Biological process	0.865604	0.046363	0.331075	0.75985
GO:0006366	transcription from RNA polymerase II promoter	Biological process	0.0994824	0.181302	0.20407	0.417846
GO:0006370	7-methylguanosine mRNA capping	Biological process	0.151177	0.290011	0.231306	0.476386
GO:0006383	transcription from RNA polymerase III promoter	Biological process	0.0598639	0.727809	0.267692	0.533228
GO:0006388	tRNA splicing, via endonucleolytic cleavage and ligation	Biological process	0.311792	0.56989	0.20407	0.152116
GO:0006396	RNA processing	Biological process	0.865528	0.00174855	0.300791	0.996189
GO:0006400	tRNA modification	Biological process	0.0994824	0.242516	0.334707	0.624173
GO:0006413	translational initiation	Biological process	0.364117	0.105417	0.686176	0.778708
GO:0006415	translational termination	Biological process	0.541524	0.00441126	0.364134	0.350823
GO:0006428	isoleucyl-tRNA aminoacylation	Biological process	0.24911	0.471257	0.167474	0.0804441
GO:0006429	leucyl-tRNA aminoacylation	Biological process	0.173989	0	0.122446	0.243037
GO:0006433	prolyl-tRNA aminoacylation	Biological process	0.24911	0.0834653	0.167474	0.344704
GO:0006468	protein phosphorylation	Biological process	0.30769	0.316942	0.966622	1.39598e-05
GO:0006471	protein ADP-ribosylation	Biological process	0.468389	0.469978	0.122446	0.286952
GO:0006479	protein methylation	Biological process	0.511123	0.520339	0.0392788	0.624173
GO:0006486	protein glycosylation	Biological process	0.654612	0.0460038	0.530501	0.562262
GO:0006487	protein N-linked glycosylation	Biological process	0.217152	0.520339	0.122446	0.624173
GO:0006511	ubiquitin-dependent protein catabolic process	Biological process	0.0986092	0.832006	0.231306	0.992239
GO:0006520	cellular amino acid metabolic process	Biological process	0.0598639	0.824507	0.640109	0.713331
GO:0006527	arginine catabolic process	Biological process	0.0598639	0.471257	0.0314282	0.344704
GO:0006529	asparagine biosynthetic process	Biological process	0.311792	0.56989	0.20407	0.152116
GO:0006535	cysteine biosynthetic process from serine	Biological process	0.541524	0.858606	0.127173	0.66425
GO:0006537	glutamate biosynthetic process	Biological process	0.311792	0.0268321	0.20407	0.152116
GO:0006546	glycine catabolic process	Biological process	0.173989	0	0.122446	0.243037
GO:0006556	S-adenosylmethionine biosynthetic process	Biological process	0.311792	0.56989	0.20407	0.152116
GO:0006571	tyrosine biosynthetic process	Biological process	0.364117	0.650863	0.231306	0.0468296
GO:0006596	polyamine biosynthetic process	Biological process	0.0994824	0.56989	0.20407	0.417846
GO:0006597	spermine biosynthetic process	Biological process	0.173989	0.727809	0.122446	0.533228
GO:0006605	protein targeting	Biological process	0.0598639	0.365783	0.267692	0.533228
GO:0006631	fatty acid metabolic process	Biological process	0.70915	0.333908	0.122446	0.819416
GO:0006656	phosphatidylcholine biosynthetic process	Biological process	0.311792	0.0268321	0.0628312	0.417846
GO:0006672	ceramide metabolic process	Biological process	0.0598639	0.471257	0.167474	0.344704
GO:0006725	cellular aromatic compound metabolic process	Biological process	0.364117	0.650863	0.231306	0.0468296
GO:0006729	tetrahydrobiopterin biosynthetic process	Biological process	0.24911	0.0834653	0.167474	0.344704
GO:0006741	NADP biosynthetic process	Biological process	0.364117	0.0713623	0.231306	0.476386
GO:0006744	ubiquinone biosynthetic process	Biological process	0.0598639	0.471257	0.167474	0.344704
GO:0006751	glutathione catabolic process	Biological process	0.311792	0.181302	0.20407	0.152116
GO:0006777	Mo-molybdopterin cofactor biosynthetic process	Biological process	0.311792	0.56989	0.20407	0.152116
GO:0006779	porphyrin-containing compound biosynthetic process	Biological process	0.311792	0.181302	0.20407	0.152116
GO:0006783	heme biosynthetic process	Biological process	0.151177	0.650863	0.231306	0.0468296
GO:0006788	heme oxidation	Biological process	0.24911	0.0834653	0.167474	0.344704
GO:0006801	superoxide metabolic process	Biological process	0.653169	0.0320546	0.167474	0.768821
GO:0006807	nitrogen compound metabolic process	Biological process	0.294597	0.0331828	0.424538	0.476386
GO:0006812	cation transport	Biological process	0.00188391	0.961701	0.231306	0.624173
GO:0006813	potassium ion transport	Biological process	0.41401	0.456678	0.228995	0.113367
GO:0006814	sodium ion transport	Biological process	0.151177	0.146509	0.395101	0.408082
GO:0006817	phosphate ion transport	Biological process	0.173989	0	0.122446	0.243037
GO:0006820	anion transport	Biological process	0.0744333	0.469978	0.304524	0.57855
GO:0006821	chloride transport	Biological process	0.311792	0.0884924	0.453589	0.768821
GO:0006850	mitochondrial pyruvate transport	Biological process	0.0147398	0.469978	0.304524	0.57855
GO:0006855	drug transmembrane transport	Biological process	0.0117314	0.904765	0.078713	0.544068
GO:0006879	cellular iron ion homeostasis	Biological process	0.311792	0.181302	0.20407	0.152116
GO:0006890	retrograde vesicle-mediated transport, Golgi to ER	Biological process	0.24911	0.0834653	0.167474	0.0804441
GO:0006897	endocytosis	Biological process	0.364117	0.00642603	0.231306	0.476386
GO:0006950	response to stress	Biological process	0.0228736	0.981308	0.89002	0.544068
GO:0006979	response to oxidative stress	Biological process	0.173989	0.668832	0.122446	0.00826398
GO:0007010	cytoskeleton organization	Biological process	0.41401	0.0454767	0.542099	0.852948
GO:0007018	microtubule-based movement	Biological process	0.335724	0.0075241	0.231306	0.852948
GO:0007020	microtubule nucleation	Biological process	0.468389	0.0471695	0.122446	0.57855
GO:0007021	tubulin complex assembly	Biological process	0.24911	0.0834653	0.167474	0.344704
GO:0007029	endoplasmic reticulum organization	Biological process	0.0598639	0.471257	0.167474	0.344704
GO:0007031	peroxisome organization	Biological process	0.24911	0.0834653	0.167474	0.344704
GO:0007034	vacuolar transport	Biological process	0.238726	0.858606	0.542099	0.113367
GO:0007050	cell cycle arrest	Biological process	0.173989	0.104256	0.122446	0.533228
GO:0007059	chromosome segregation	Biological process	0.24911	0.0834653	0.167474	0.344704
GO:0007076	mitotic chromosome condensation	Biological process	0.173989	0	0.122446	0.243037
GO:0007094	mitotic spindle assembly checkpoint	Biological process	0.173989	0	0.122446	0.243037
GO:0007155	cell adhesion	Biological process	0.173989	0	0.122446	0.243037
GO:0007205	protein kinase C-activating G-protein coupled receptor signaling pathway	Biological process	0.541524	0.858606	0.364134	0.195437
GO:0007264	small GTPase mediated signal transduction	Biological process	0.0598639	0.858606	0.542099	0.351109
GO:0007275	multicellular organismal development	Biological process	1.44942e-05	0.30055	0.231306	0.983558
GO:0008152	metabolic process	Biological process	0.99999	2.25742e-05	0.340284	0.243037
GO:0008272	sulfate transport	Biological process	0.0598639	0.858606	0.542099	0.351109
GO:0008283	cell proliferation	Biological process	0.0994824	0.242516	0.122446	0.344704
GO:0008295	spermidine biosynthetic process	Biological process	0.0994824	0.832006	0.0392788	0.624173
GO:0008380	RNA splicing	Biological process	0.24911	0.0834653	0.167474	0.344704
GO:0008652	cellular amino acid biosynthetic process	Biological process	0.364117	0.0713623	0.231306	0.476386
GO:0009060	aerobic respiration	Biological process	0.0598639	0.727809	0.267692	0.533228
GO:0009072	aromatic amino acid family metabolic process	Biological process	0.0146041	0.56989	0.20407	0.417846
GO:0009073	aromatic amino acid family biosynthetic process	Biological process	0.583152	0.146509	0.395101	0.0804441
GO:0009082	branched-chain amino acid biosynthetic process	Biological process	0.24911	0.0834653	0.167474	0.344704
GO:0009089	lysine biosynthetic process via diaminopimelate	Biological process	0.364117	0.290011	0.0906573	0.476386
GO:0009094	L-phenylalanine biosynthetic process	Biological process	0.00192269	0.650863	0.231306	0.476386
GO:0009116	nucleoside metabolic process	Biological process	0.70915	0.56989	0.0325576	0.194513
GO:0009165	nucleotide biosynthetic process	Biological process	0.311792	0.56989	0.20407	0.0171744
GO:0009228	thiamine biosynthetic process	Biological process	0.0598639	0.471257	0.167474	0.344704
GO:0009247	glycolipid biosynthetic process	Biological process	0.0994824	0.0268321	0.20407	0.417846
GO:0009306	protein secretion	Biological process	0.173989	0.30055	0	0.243037
GO:0009308	amine metabolic process	Biological process	0.0986092	0.764544	0.478543	0.287765
GO:0009396	folic acid-containing compound biosynthetic process	Biological process	0.24911	0.471257	0.0314282	0.344704
GO:0009415	response to water	Biological process	0.173989	0.787034	0.304524	0.124947
GO:0009446	putrescine biosynthetic process	Biological process	0.173989	0	0.122446	0.243037
GO:0009451	RNA modification	Biological process	0.752305	0.650863	0.0501132	0.351109
GO:0009664	plant-type cell wall organization	Biological process	0.269076	0.520339	0.0264246	0.845049
GO:0009690	cytokinin metabolic process	Biological process	0.541524	0.30055	0.127173	0.66425
GO:0009733	response to auxin	Biological process	0.0726982	0.663434	0.221928	0.544068
GO:0009966	regulation of signal transduction	Biological process	0.151177	0.290011	0.231306	0.236155
GO:0010024	phytochromobilin biosynthetic process	Biological process	0.173989	0.30055	0	0.243037
GO:0010112	regulation of systemic acquired resistance	Biological process	0.24911	0	0.167474	0.344704
GO:0010167	response to nitrate	Biological process	0.24911	0.0834653	0.167474	0.0804441
GO:0010215	cellulose microfibril organization	Biological process	0.0164899	0.456678	0.542099	0.57855
GO:0015074	DNA integration	Biological process	0.99999	1	0.623757	1.03436e-11
GO:0015696	ammonium transport	Biological process	0.24911	0.858606	0.00705928	0.195437
GO:0015706	nitrate transport	Biological process	0.24911	0.0834653	0.167474	0.0804441
GO:0015846	polyamine transport	Biological process	0.173989	0.30055	0.122446	0
GO:0015936	coenzyme A metabolic process	Biological process	0.311792	0.56989	0.20407	0.152116
GO:0015940	pantothenate biosynthetic process	Biological process	0.24911	0.0834653	0.167474	0.344704
GO:0015979	photosynthesis	Biological process	0.99999	0.847933	1.00056e-05	0.992239
GO:0015986	ATP synthesis coupled proton transport	Biological process	0.541524	0.00739601	0.382375	0.975596
GO:0015996	chlorophyll catabolic process	Biological process	0.41401	0.0232245	0.267692	0.533228
GO:0016049	cell growth	Biological process	0.0164899	0.456678	0.542099	0.57855
GO:0016070	RNA metabolic process	Biological process	0.173989	0	0.122446	0.243037
GO:0016114	terpenoid biosynthetic process	Biological process	0.0744333	0.469978	0.304524	0.57855
GO:0016192	vesicle-mediated transport	Biological process	0.878265	0.00651828	0.878014	0.935206
GO:0016226	iron-sulfur cluster assembly	Biological process	0.683317	0.0483454	0.478543	0.796373
GO:0016485	protein processing	Biological process	0.41401	0.365783	0.122446	0.533228
GO:0016571	histone methylation	Biological process	0.541524	0.56989	0.127173	0.350823
GO:0016598	protein arginylation	Biological process	0.173989	0.30055	0.122446	0
GO:0016998	cell wall macromolecule catabolic process	Biological process	0.770144	0.290011	0.122446	0.243037
GO:0017038	protein import	Biological process	0.364117	0.0713623	0.231306	0.476386
GO:0019288	isopentenyl diphosphate biosynthetic process, methylerythritol 4-phosphate pathway	Biological process	0.173989	0	0.122446	0.243037
GO:0019310	inositol catabolic process	Biological process	0.0332323	0.290011	0.231306	0.236155
GO:0019538	protein metabolic process	Biological process	0.311792	0.56989	0.0628312	0.417846
GO:0019915	lipid storage	Biological process	0.364117	0.290011	0.0906573	0.236155
GO:0022904	respiratory electron transport chain	Biological process	0.173989	0	0.122446	0.243037
GO:0030041	actin filament polymerization	Biological process	0.173989	0	0.122446	0.243037
GO:0030150	protein import into mitochondrial matrix	Biological process	0.0994824	0.181302	0.20407	0.417846
GO:0030163	protein catabolic process	Biological process	0.173989	0	0.122446	0.243037
GO:0030488	tRNA methylation	Biological process	0.24911	0.471257	0.0314282	0.0804441
GO:0030833	regulation of actin filament polymerization	Biological process	0.151177	0.290011	0.0906573	0.236155
GO:0031122	cytoplasmic microtubule organization	Biological process	0.173989	0.30055	0	0.243037
GO:0032259	methylation	Biological process	0.620607	0.0208321	0.427266	0.42222
GO:0032780	negative regulation of ATPase activity	Biological process	0.173989	0	0.122446	0.243037
GO:0032957	inositol trisphosphate metabolic process	Biological process	0.217152	0.520339	0.334707	0.152116
GO:0033014	tetrapyrrole biosynthetic process	Biological process	0.511123	0.0164315	0.334707	0.344704
GO:0033617	mitochondrial respiratory chain complex IV assembly	Biological process	0.0598639	0.471257	0.167474	0.344704
GO:0034314	Arp2/3 complex-mediated actin nucleation	Biological process	0.173989	0.104256	0.122446	0.243037
GO:0035434	copper ion transmembrane transport	Biological process	0.0241514	0.832006	0.334707	0.624173
GO:0035556	intracellular signal transduction	Biological process	0.115888	0.832006	0.527048	0.0845058
GO:0042026	protein refolding	Biological process	0.541524	0.100421	0.364134	0.66425
GO:0042254	ribosome biogenesis	Biological process	0.41401	0.100421	0.542099	0.852948
GO:0042546	cell wall biogenesis	Biological process	0.311792	0.56989	0.0628312	0.417846
GO:0042549	photosystem II stabilization	Biological process	0.468389	0.175483	0.122446	0.57855
GO:0042558	pteridine-containing compound metabolic process	Biological process	0.173989	0.30055	0	0.243037
GO:0042742	defense response to bacterium	Biological process	0.0332323	0.290011	0.0906573	0.476386
GO:0042773	ATP synthesis coupled electron transport	Biological process	0.41401	0.975655	0.122446	0.57855
GO:0042819	vitamin B6 biosynthetic process	Biological process	0.311792	0	0.20407	0.417846
GO:0042823	pyridoxal phosphate biosynthetic process	Biological process	0.311792	0	0.20407	0.417846
GO:0042891	antibiotic transport	Biological process	0.173989	0.30055	0.122446	0
GO:0043085	positive regulation of catalytic activity	Biological process	0.151177	0.290011	0.231306	0.476386
GO:0043161	proteasome-mediated ubiquitin-dependent protein catabolic process	Biological process	0.0994824	0.56989	0.20407	0.417846
GO:0043419	urea catabolic process	Biological process	0.173989	0.30055	0.122446	0
GO:0043486	histone exchange	Biological process	0.173989	0	0.122446	0.243037
GO:0043666	regulation of phosphoprotein phosphatase activity	Biological process	0.0994824	0.181302	0.20407	0.417846
GO:0044237	cellular metabolic process	Biological process	0.511123	0.0802373	0.122446	0.624173
GO:0045017	glycerolipid biosynthetic process	Biological process	0.311792	0.0884924	0.0256649	0.475776
GO:0045132	meiotic chromosome segregation	Biological process	0.0994824	0.56989	0.0628312	0.152116
GO:0045454	cell redox homeostasis	Biological process	0.745581	0.00218046	0.741872	0.935206
GO:0045892	negative regulation of transcription, DNA-templated	Biological process	0.0994824	0.56989	0.20407	0.417846
GO:0046373	L-arabinose metabolic process	Biological process	0.24911	0.0834653	0.167474	0.344704
GO:0046856	phosphatidylinositol dephosphorylation	Biological process	0.0598639	0.650863	0.542099	0.351109
GO:0048278	vesicle docking	Biological process	0.24911	0.0834653	0.167474	0.344704
GO:0048544	recognition of pollen	Biological process	0.546212	0.702878	0.395101	0.199249
GO:0050790	regulation of catalytic activity	Biological process	0.0598639	0.471257	0.167474	0.344704
GO:0050832	defense response to fungus	Biological process	0.0332323	0.290011	0.0906573	0.476386
GO:0050992	dimethylallyl diphosphate biosynthetic process	Biological process	0.173989	0	0.122446	0.243037
GO:0051016	barbed-end actin filament capping	Biological process	0.24911	0.0834653	0.167474	0.344704
GO:0051259	protein oligomerization	Biological process	0.173989	0	0.122446	0.243037
GO:0051382	kinetochore assembly	Biological process	0.173989	0.30055	0	0.243037
GO:0051716	cellular response to stimulus	Biological process	0.173989	0	0.122446	0.243037
GO:0055085	transmembrane transport	Biological process	7.18696e-05	0.909137	0.208696	0.533228
GO:0055114	oxidation-reduction process	Biological process	0.541524	0.866484	0.117249	0.000107749
GO:0071705	nitrogen compound transport	Biological process	0.173989	0.727809	0.267692	0.00958206
GO:0090266	regulation of mitotic cell cycle spindle assembly checkpoint	Biological process	0.173989	0	0.122446	0.243037
GO:2000028	regulation of photoperiodism, flowering	Biological process	0.24911	0.0834653	0.167474	0.344704

## Sheet: Supplementary Table 16
Supplementary Table 16. SNPs within resistance genes
Scaffold ID	Position	Reference	Alternative
scaffold292_cov62	150545	G	A
scaffold292_cov62	151650	C	T
scaffold292_cov62	151690	T	C
scaffold292_cov62	151828	C	T
scaffold522_cov62	41060	A	T
scaffold522_cov62	41092	C	T
scaffold522_cov62	41099	T	C
scaffold522_cov62	41161	G	A
scaffold522_cov62	41222	G	A
scaffold522_cov62	41233	A	G
scaffold522_cov62	41235	G	A
scaffold522_cov62	41240	G	A
scaffold522_cov62	41268	C	A,T
scaffold522_cov62	41275	A	G
scaffold522_cov62	41281	C	T
scaffold522_cov62	41294	A	G
scaffold522_cov62	41295	G	T
scaffold522_cov62	41338	C	T
scaffold522_cov62	41360	T	C
scaffold522_cov62	41379	A	G
scaffold522_cov62	41389	G	A
scaffold522_cov62	41405	G	A
scaffold522_cov62	41409	C	T
scaffold522_cov62	41413	G	A
scaffold522_cov62	41446	C	A
scaffold522_cov62	41481	C	A
scaffold522_cov62	41505	G	A
scaffold522_cov62	41530	A	G
scaffold522_cov62	41531	G	A
scaffold522_cov62	41534	T	A
scaffold522_cov62	41539	G	A
scaffold522_cov62	41947	G	A
scaffold522_cov62	41951	A	G
scaffold522_cov62	41995	A	G
scaffold522_cov62	42009	G	A
scaffold522_cov62	42016	A	T
scaffold522_cov62	42022	A	G
scaffold522_cov62	42028	G	A
scaffold522_cov62	42064	A	G
scaffold522_cov62	42081	C	A
scaffold522_cov62	42093	C	A
scaffold522_cov62	42094	A	G
scaffold522_cov62	42095	C	A
scaffold522_cov62	42097	A	G
scaffold522_cov62	42102	A	T
scaffold522_cov62	42111	G	A
scaffold522_cov62	42113	A	G
scaffold522_cov62	42190	G	C
scaffold522_cov62	42191	A	G
scaffold522_cov62	42196	C	A
scaffold522_cov62	42214	G	A
scaffold522_cov62	42240	A	G
scaffold522_cov62	42243	C	G
scaffold522_cov62	42258	C	T
scaffold522_cov62	42262	A	G,C
scaffold522_cov62	42273	C	T
scaffold522_cov62	42295	G	A
scaffold522_cov62	42303	G	T
scaffold522_cov62	42315	T	G
scaffold522_cov62	42318	G	A
scaffold522_cov62	42337	G	A
scaffold522_cov62	42339	A	T
scaffold522_cov62	42342	C	T
scaffold522_cov62	42343	G	C
scaffold522_cov62	42344	A	G
scaffold522_cov62	42372	T	C
scaffold522_cov62	42378	T	C
scaffold522_cov62	42406	A	G
scaffold522_cov62	42414	T	A
scaffold522_cov62	42475	G	A
scaffold522_cov62	42487	A	C
scaffold522_cov62	42490	A	G
scaffold522_cov62	42504	G	A
scaffold522_cov62	42589	C	T
scaffold522_cov62	42591	T	A
scaffold522_cov62	42604	C	G
scaffold522_cov62	42623	G	A
scaffold522_cov62	42641	G	C
scaffold522_cov62	42643	G	T
scaffold522_cov62	42644	G	T
scaffold522_cov62	42648	G	C
scaffold522_cov62	42650	G	T
scaffold522_cov62	42670	G	T
scaffold522_cov62	42680	C	T
scaffold522_cov62	42685	C	T
scaffold522_cov62	42686	T	A
scaffold522_cov62	42691	C	A
scaffold522_cov62	42693	C	T
scaffold522_cov62	42700	G	C
scaffold522_cov62	42704	C	A
scaffold522_cov62	42750	C	T
scaffold522_cov62	42754	T	G,C
scaffold522_cov62	42759	G	A
scaffold522_cov62	42760	G	C
scaffold522_cov62	42761	A	G
scaffold522_cov62	42769	A	T
scaffold522_cov62	42770	A	T
scaffold522_cov62	42771	C	A
scaffold522_cov62	42777	C	G
scaffold522_cov62	42789	G	T
scaffold522_cov62	42807	T	A
scaffold522_cov62	42811	A	C
scaffold522_cov62	42815	G	A
scaffold522_cov62	42913	G	C
scaffold522_cov62	42915	A	C
scaffold522_cov62	42923	A	G
scaffold522_cov62	42926	T	A
scaffold522_cov62	42942	G	T
scaffold522_cov62	42974	A	T
scaffold522_cov62	42986	T	C
scaffold522_cov62	42992	T	A
scaffold522_cov62	43019	C	T
scaffold522_cov62	43039	C	A
scaffold522_cov62	43048	G	C
scaffold522_cov62	43049	A	T
scaffold522_cov62	43053	C	A
scaffold522_cov62	43054	G	A
scaffold522_cov62	43058	A	G
scaffold522_cov62	43106	G	A
scaffold522_cov62	107246	T	A
scaffold522_cov62	107272	C	T
scaffold522_cov62	107336	C	T
scaffold522_cov62	107346	G	C
scaffold522_cov62	107354	G	T
scaffold522_cov62	107388	G	A
scaffold522_cov62	107410	A	C
scaffold522_cov62	107411	A	C
scaffold522_cov62	107412	G	A
scaffold522_cov62	107413	A	G
scaffold522_cov62	107414	C	G
scaffold522_cov62	107421	C	T
scaffold522_cov62	107422	T	A
scaffold522_cov62	107426	T	C
scaffold522_cov62	107428	G	C
scaffold522_cov62	107436	A	G
scaffold522_cov62	107444	C	A
scaffold522_cov62	107447	A	G
scaffold522_cov62	107451	G	A
scaffold522_cov62	107453	T	A
scaffold522_cov62	107464	A	C
scaffold522_cov62	107472	A	C
scaffold522_cov62	107478	G	T
scaffold522_cov62	107491	T	C
scaffold522_cov62	107518	T	A,G
scaffold522_cov62	107529	C	G
scaffold522_cov62	107532	C	T
scaffold522_cov62	107577	T	C
scaffold522_cov62	107610	G	C
scaffold522_cov62	107611	A	G,C
scaffold522_cov62	107613	C	G
scaffold522_cov62	107615	A	G
scaffold522_cov62	107623	C	A
scaffold522_cov62	107632	A	G
scaffold522_cov62	107658	G	A
scaffold522_cov62	107661	G	A
scaffold522_cov62	107665	C	A
scaffold522_cov62	107674	T	C
scaffold522_cov62	107703	T	A
scaffold522_cov62	107712	A	G
scaffold522_cov62	107716	T	C
scaffold522_cov62	107733	T	C
scaffold522_cov62	107769	C	T,A
scaffold522_cov62	107804	A	G
scaffold522_cov62	107817	A	G
scaffold522_cov62	107825	C	T
scaffold522_cov62	107876	T	A
scaffold522_cov62	107885	T	C
scaffold522_cov62	107896	C	T
scaffold522_cov62	107913	G	A
scaffold522_cov62	107919	G	A
scaffold522_cov62	107923	A	G
scaffold522_cov62	107939	G	A
scaffold522_cov62	107948	T	G
scaffold522_cov62	107951	G	A
scaffold522_cov62	107973	C	A
scaffold522_cov62	107978	A	T
scaffold522_cov62	107986	A	G
scaffold522_cov62	107997	C	T
scaffold522_cov62	108009	C	T
scaffold522_cov62	108012	C	G
scaffold522_cov62	108022	A	G
scaffold522_cov62	108026	C	T
scaffold522_cov62	108032	A	G
scaffold522_cov62	108058	C	T
scaffold522_cov62	108060	G	A
scaffold522_cov62	108061	A	G
scaffold522_cov62	108096	G	C
scaffold522_cov62	108101	C	T
scaffold522_cov62	108102	G	A
scaffold522_cov62	108127	C	T
scaffold522_cov62	108129	A	G
scaffold522_cov62	108141	G	A
scaffold522_cov62	108148	A	C
scaffold522_cov62	108158	G	C
scaffold522_cov62	108171	T	G
scaffold522_cov62	108172	T	C
scaffold522_cov62	108210	G	A
scaffold522_cov62	108216	G	A
scaffold522_cov62	108217	C	T
scaffold522_cov62	108225	A	T
scaffold522_cov62	108240	A	G
scaffold522_cov62	108276	G	A,T
scaffold522_cov62	108279	T	C
scaffold522_cov62	108286	G	A
scaffold522_cov62	108287	C	A
scaffold522_cov62	108289	A	G
scaffold522_cov62	108307	C	G
scaffold522_cov62	108312	G	A
scaffold522_cov62	108314	G	T
scaffold522_cov62	108315	G	C
scaffold522_cov62	108318	T	G
scaffold522_cov62	108321	C	G
scaffold522_cov62	108333	T	A
scaffold522_cov62	108344	C	T
scaffold522_cov62	108348	A	G
scaffold522_cov62	108357	G	C
scaffold522_cov62	108381	A	G
scaffold522_cov62	108384	A	G
scaffold522_cov62	108385	A	T
scaffold522_cov62	108386	A	T
scaffold522_cov62	108390	G	C
scaffold522_cov62	108418	A	G
scaffold522_cov62	108421	C	T
scaffold522_cov62	108424	G	A
scaffold522_cov62	108443	T	C
scaffold522_cov62	108486	A	T
scaffold522_cov62	108487	G	T
scaffold522_cov62	108515	G	A
scaffold522_cov62	108523	G	A
scaffold522_cov62	108534	C	T
scaffold522_cov62	108555	T	G
scaffold522_cov62	108561	C	T
scaffold522_cov62	108562	G	T
scaffold522_cov62	108591	A	T
scaffold522_cov62	108600	G	T
scaffold522_cov62	108610	G	A
scaffold522_cov62	108611	A	G
scaffold522_cov62	108624	A	G
scaffold522_cov62	108625	A	G
scaffold522_cov62	108633	G	C
scaffold522_cov62	108658	A	G
scaffold522_cov62	108672	A	G
scaffold522_cov62	108686	A	T
scaffold522_cov62	108693	A	T
scaffold522_cov62	108694	G	T
scaffold522_cov62	108695	C	G
scaffold522_cov62	108705	G	A
scaffold522_cov62	108720	G	T
scaffold522_cov62	108752	T	C
scaffold522_cov62	108812	A	C
scaffold522_cov62	108863	T	A
scaffold522_cov62	108864	G	A
scaffold522_cov62	108866	C	G
scaffold522_cov62	108943	G	A
scaffold522_cov62	108949	A	T
scaffold522_cov62	109014	G	A
scaffold522_cov62	109024	G	T
scaffold522_cov62	109030	A	T
scaffold522_cov62	109086	A	G
scaffold522_cov62	109111	C	A
scaffold522_cov62	109115	G	T
scaffold522_cov62	109131	A	G
scaffold522_cov62	109136	C	T
scaffold522_cov62	109137	A	G
scaffold522_cov62	109144	T	G
scaffold522_cov62	109202	G	C
scaffold522_cov62	109203	A	G
scaffold522_cov62	109233	A	G
scaffold522_cov62	109262	T	G
scaffold522_cov62	109263	G	A
scaffold522_cov62	109276	T	A
scaffold522_cov62	109279	T	A
scaffold522_cov62	109300	C	T
scaffold522_cov62	109309	T	C
scaffold522_cov62	109314	G	T
scaffold522_cov62	109324	A	C
scaffold522_cov62	109335	A	G
scaffold522_cov62	109336	G	T
scaffold522_cov62	109338	A	G
scaffold522_cov62	109346	G	C
scaffold522_cov62	109367	A	C
scaffold522_cov62	109404	G	C
scaffold522_cov62	109413	G	C
scaffold522_cov62	109414	A	G
scaffold522_cov62	109415	C	G
scaffold522_cov62	109420	T	A
scaffold522_cov62	109456	A	G
scaffold522_cov62	109478	T	A
scaffold522_cov62	109482	G	C
scaffold522_cov62	109483	C	A
scaffold522_cov62	109486	T	C
scaffold522_cov62	109492	A	T
scaffold522_cov62	109495	T	A
scaffold522_cov62	109506	T	C
scaffold522_cov62	109521	G	T
scaffold522_cov62	109547	C	G
scaffold522_cov62	109548	C	T
scaffold522_cov62	109551	T	A
scaffold522_cov62	109552	C	A
scaffold522_cov62	109556	C	T
scaffold522_cov62	109557	G	C
scaffold522_cov62	109558	A	T
scaffold522_cov62	109559	G	C
scaffold522_cov62	109560	T	C
scaffold522_cov62	109562	C	T
scaffold522_cov62	109565	C	T
scaffold522_cov62	109566	G	A
scaffold522_cov62	109567	C	G,A
scaffold522_cov62	109570	T	A
scaffold522_cov62	109575	A	G
scaffold522_cov62	109576	A	C
scaffold522_cov62	109586	G	T
scaffold522_cov62	109601	C	G
scaffold522_cov62	109609	C	T
scaffold522_cov62	109629	T	G
scaffold522_cov62	109638	C	G
scaffold522_cov62	109639	C	A
scaffold522_cov62	109644	C	G
scaffold522_cov62	109647	T	G
scaffold522_cov62	109648	C	T
scaffold522_cov62	109654	G	A
scaffold522_cov62	109660	A	T
scaffold522_cov62	109662	A	G
scaffold522_cov62	109692	G	A
scaffold522_cov62	530639	G	A
scaffold522_cov62	530659	G	A
scaffold522_cov62	530685	A	T
scaffold522_cov62	530768	A	T
scaffold522_cov62	530858	A	G
scaffold522_cov62	530891	G	A
scaffold522_cov62	531140	G	A
scaffold522_cov62	531190	T	C
scaffold522_cov62	531242	A	C
scaffold807_cov96	46053	G	A
scaffold807_cov96	46131	G	T
scaffold807_cov96	46163	T	C
scaffold807_cov96	46662	A	G
scaffold807_cov96	46669	T	G
scaffold807_cov96	46675	G	C
scaffold807_cov96	46693	A	G
scaffold807_cov96	46708	T	C
scaffold807_cov96	46711	T	G
scaffold807_cov96	46714	A	G
scaffold807_cov96	46737	A	G
scaffold807_cov96	46738	T	G
scaffold807_cov96	46739	T	C
scaffold807_cov96	46745	T	C
scaffold807_cov96	46756	G	A
scaffold812_cov64	423592	A	G
scaffold812_cov64	423606	C	A
scaffold812_cov64	423622	C	T
scaffold812_cov64	423627	G	T
scaffold812_cov64	423640	G	A
scaffold812_cov64	423666	G	A
scaffold812_cov64	423671	T	A
scaffold812_cov64	423685	C	T
scaffold812_cov64	423709	A	T
scaffold812_cov64	423725	T	C
scaffold812_cov64	423730	A	T
scaffold812_cov64	423739	G	T
scaffold812_cov64	423740	C	A,T
scaffold812_cov64	423750	C	T
scaffold812_cov64	423760	A	G
scaffold812_cov64	423765	A	T
scaffold812_cov64	423783	T	A
scaffold812_cov64	423786	G	A
scaffold812_cov64	423801	T	A
scaffold812_cov64	423814	T	A
scaffold812_cov64	423816	T	C
scaffold812_cov64	423819	C	A
scaffold812_cov64	423880	T	C
scaffold812_cov64	423888	C	T
scaffold812_cov64	423900	A	G
scaffold812_cov64	423912	A	T
scaffold812_cov64	423915	T	C
scaffold812_cov64	423927	T	C
scaffold812_cov64	423954	C	T
scaffold812_cov64	423955	G	T
scaffold812_cov64	423964	G	C
scaffold812_cov64	423966	G	T
scaffold812_cov64	423999	C	T
scaffold812_cov64	424000	G	A
scaffold812_cov64	424009	G	A
scaffold812_cov64	424037	T	G
scaffold812_cov64	424038	T	C
scaffold812_cov64	424042	T	G
scaffold812_cov64	424045	C	G
scaffold812_cov64	424047	T	A
scaffold812_cov64	424055	A	G
scaffold812_cov64	424060	C	T
scaffold812_cov64	424063	T	C
scaffold812_cov64	424074	T	A
scaffold812_cov64	424089	T	C
scaffold812_cov64	424100	T	A
scaffold812_cov64	424105	A	T
scaffold812_cov64	424119	C	A
scaffold812_cov64	424120	T	G
scaffold812_cov64	424122	G	A
scaffold812_cov64	424131	T	C
scaffold812_cov64	424184	T	C
scaffold812_cov64	424246	T	A
scaffold812_cov64	424250	A	T
scaffold812_cov64	424258	C	A,T
scaffold812_cov64	424281	T	C
scaffold812_cov64	424284	G	A
scaffold812_cov64	424321	C	A
scaffold812_cov64	424323	G	A
scaffold812_cov64	424339	G	T
scaffold812_cov64	424342	G	A
scaffold812_cov64	424358	A	T
scaffold812_cov64	424444	C	T
scaffold812_cov64	424456	G	A
scaffold812_cov64	424476	T	C
scaffold812_cov64	424477	G	T
scaffold812_cov64	424478	A	G
scaffold812_cov64	424493	C	T
scaffold812_cov64	424496	T	G
scaffold812_cov64	424498	G	A
scaffold812_cov64	424506	C	A
scaffold812_cov64	424515	G	C
scaffold812_cov64	424516	G	A
scaffold812_cov64	424553	T	C
scaffold812_cov64	424554	C	G
scaffold812_cov64	424556	G	T
scaffold812_cov64	424568	C	T
scaffold812_cov64	424569	T	G
scaffold812_cov64	424572	G	C,T
scaffold812_cov64	424580	C	A
scaffold812_cov64	424586	C	T
scaffold812_cov64	424587	G	C
scaffold812_cov64	424595	T	A
scaffold812_cov64	424597	G	A
scaffold812_cov64	424600	C	T
scaffold812_cov64	424636	T	C
scaffold812_cov64	424737	C	T
scaffold812_cov64	424755	T	A
scaffold812_cov64	424767	C	T
scaffold812_cov64	424769	G	A
scaffold812_cov64	424780	C	T
scaffold812_cov64	424799	C	T
scaffold812_cov64	424809	C	A
scaffold812_cov64	424812	G	C
scaffold812_cov64	424825	A	G
scaffold812_cov64	424835	G	A
scaffold812_cov64	424836	C	A
scaffold812_cov64	424843	C	T
scaffold812_cov64	424876	C	T
scaffold812_cov64	424878	C	T
scaffold812_cov64	424884	G	A
scaffold812_cov64	424885	C	T
scaffold812_cov64	424906	A	G
scaffold812_cov64	432615	T	C
scaffold812_cov64	432627	C	T
scaffold812_cov64	432657	C	T
scaffold812_cov64	432662	G	A
scaffold812_cov64	432687	C	T
scaffold812_cov64	432688	T	C
scaffold812_cov64	432716	T	C
scaffold812_cov64	432721	G	A
scaffold812_cov64	432740	T	C
scaffold812_cov64	432779	G	T
scaffold812_cov64	432863	T	C
scaffold812_cov64	432908	G	A
scaffold812_cov64	432910	G	A
scaffold812_cov64	432917	G	A
scaffold812_cov64	432919	G	A
scaffold812_cov64	432960	C	T
scaffold812_cov64	432961	G	A
scaffold812_cov64	432968	T	C
scaffold812_cov64	432997	G	A
scaffold812_cov64	433001	G	A
scaffold812_cov64	433015	G	A
scaffold812_cov64	433029	T	A
scaffold812_cov64	433047	G	A
scaffold812_cov64	433068	G	T
scaffold812_cov64	433086	G	A
scaffold812_cov64	433109	G	C
scaffold812_cov64	433115	C	G
scaffold812_cov64	433141	A	G
scaffold812_cov64	433154	T	C
scaffold812_cov64	439185	T	A
scaffold812_cov64	439224	G	T
scaffold812_cov64	439242	G	A
scaffold812_cov64	439271	G	C
scaffold812_cov64	439302	A	C
scaffold812_cov64	439309	G	A
scaffold812_cov64	439335	A	T
scaffold812_cov64	439336	G	C
scaffold812_cov64	439462	C	T
scaffold812_cov64	439470	T	C
scaffold812_cov64	439558	G	A
scaffold812_cov64	439589	G	A
scaffold812_cov64	439606	A	G
scaffold812_cov64	439701	T	C
scaffold812_cov64	439702	G	A
scaffold812_cov64	439710	A	T
scaffold812_cov64	439748	T	C
scaffold812_cov64	439786	C	G
scaffold812_cov64	439787	G	A
scaffold812_cov64	439800	T	C
scaffold812_cov64	439810	A	T
scaffold812_cov64	439842	C	T
scaffold812_cov64	439898	G	A
scaffold812_cov64	439918	C	T
scaffold812_cov64	439935	T	C
scaffold812_cov64	439960	C	A
scaffold812_cov64	439972	G	T
scaffold812_cov64	439975	A	G
scaffold812_cov64	440003	G	A
scaffold812_cov64	440005	C	A
scaffold812_cov64	440006	G	A
scaffold812_cov64	440014	G	C
scaffold812_cov64	440029	C	T
scaffold812_cov64	440030	G	A
scaffold812_cov64	440032	T	C
scaffold812_cov64	440046	G	A
scaffold812_cov64	440083	G	T
scaffold812_cov64	440084	C	T
scaffold812_cov64	440095	G	A
scaffold812_cov64	440117	G	T
scaffold812_cov64	440141	G	T
scaffold812_cov64	440144	A	G
scaffold872_cov63	349914	G	T
scaffold872_cov63	350720	C	G
scaffold872_cov63	350753	G	A
scaffold872_cov63	350790	A	G
scaffold872_cov63	350797	A	G
scaffold872_cov63	350838	C	T
scaffold872_cov63	350839	A	G
scaffold872_cov63	350843	G	A
scaffold872_cov63	350849	C	T
scaffold872_cov63	350887	A	G
scaffold872_cov63	350892	A	T
scaffold872_cov63	350907	A	G
scaffold872_cov63	350908	C	T
scaffold872_cov63	350912	C	T
scaffold872_cov63	350913	G	A
scaffold872_cov63	350952	A	G
scaffold872_cov63	350961	A	C
scaffold872_cov63	351181	G	A
scaffold872_cov63	351183	C	T
scaffold872_cov63	351184	C	A
scaffold872_cov63	351294	A	C
scaffold872_cov63	351303	A	G
scaffold872_cov63	351385	C	T
scaffold872_cov63	351608	G	A
scaffold872_cov63	351758	C	T
scaffold872_cov63	351759	A	G
scaffold872_cov63	351768	C	G
scaffold872_cov63	351780	T	C
scaffold872_cov63	351823	C	A
scaffold872_cov63	351824	G	T
scaffold872_cov63	351843	G	A
scaffold872_cov63	351844	C	T
scaffold872_cov63	351846	A	T
scaffold872_cov63	351853	T	C
scaffold872_cov63	351854	A	G
scaffold872_cov63	351856	C	T
scaffold872_cov63	351858	A	T
scaffold872_cov63	351866	C	T
scaffold872_cov63	351924	G	T
scaffold872_cov63	351968	T	A
scaffold872_cov63	352011	C	G
scaffold872_cov63	352032	T	A
scaffold872_cov63	352065	G	A
scaffold872_cov63	352085	A	C
scaffold872_cov63	352088	A	G
scaffold872_cov63	352120	A	G
scaffold872_cov63	352129	A	G
scaffold872_cov63	352153	C	G
scaffold872_cov63	352156	C	T
scaffold872_cov63	352157	T	G
scaffold872_cov63	352161	A	G
scaffold872_cov63	352200	T	C
scaffold872_cov63	352215	G	A
scaffold872_cov63	352216	C	T
scaffold872_cov63	352230	T	C
scaffold872_cov63	352279	C	A
scaffold872_cov63	352322	G	A
scaffold872_cov63	352326	T	C
scaffold872_cov63	352327	G	A
scaffold872_cov63	352336	C	G
scaffold872_cov63	352343	A	G
scaffold872_cov63	352350	T	G
scaffold872_cov63	352360	A	G
scaffold872_cov63	352369	T	A
scaffold872_cov63	352370	A	T
scaffold872_cov63	352389	T	A
scaffold872_cov63	352424	A	G
scaffold872_cov63	352430	T	C
scaffold872_cov63	352435	C	A
scaffold872_cov63	352444	G	A
scaffold872_cov63	352447	T	A,G
scaffold872_cov63	352448	C	A
scaffold872_cov63	352451	T	G
scaffold872_cov63	352452	A	C
scaffold872_cov63	352454	A	C
scaffold872_cov63	352455	T	A,G
scaffold872_cov63	352463	C	A
scaffold872_cov63	352472	G	A
scaffold872_cov63	352480	G	C
scaffold872_cov63	352482	G	A
scaffold872_cov63	352495	G	C
scaffold872_cov63	352497	T	G
scaffold872_cov63	352498	C	T
scaffold872_cov63	352500	G	A
scaffold872_cov63	352504	C	T
scaffold872_cov63	352505	A	T
scaffold872_cov63	352506	A	G
scaffold872_cov63	352508	G	A
scaffold936_cov62	3106	G	T
scaffold936_cov62	3107	T	A
scaffold936_cov62	3151	T	A
scaffold936_cov62	3232	A	G
scaffold936_cov62	3234	A	T
scaffold936_cov62	3240	C	A
scaffold936_cov62	3241	G	A
scaffold936_cov62	3245	T	C
scaffold936_cov62	3259	T	A
scaffold936_cov62	3260	A	T
scaffold936_cov62	3266	C	T
scaffold936_cov62	3268	C	T
scaffold936_cov62	3269	C	A
scaffold936_cov62	3272	G	A
scaffold936_cov62	3275	A	T,C
scaffold936_cov62	3281	T	G
scaffold936_cov62	3291	A	C
scaffold936_cov62	3305	C	T
scaffold936_cov62	3314	C	T
scaffold936_cov62	3324	C	T
scaffold936_cov62	3328	T	C,A
scaffold936_cov62	3335	C	T
scaffold936_cov62	3337	A	G
scaffold936_cov62	3338	T	C
scaffold936_cov62	3361	C	T
scaffold936_cov62	3402	G	A
scaffold936_cov62	3409	T	C
scaffold936_cov62	3410	G	A
scaffold936_cov62	3413	A	C
scaffold936_cov62	3415	A	C
scaffold936_cov62	3419	G	C
scaffold936_cov62	3526	C	G
scaffold936_cov62	3527	G	A
scaffold936_cov62	3541	G	A
scaffold936_cov62	3614	A	G
scaffold936_cov62	3649	G	A
scaffold936_cov62	3658	G	T
scaffold936_cov62	3659	A	G
scaffold936_cov62	3686	A	T
scaffold936_cov62	3703	G	A
scaffold936_cov62	3704	A	T
scaffold936_cov62	3722	T	G
scaffold936_cov62	3723	G	A
scaffold936_cov62	3746	C	G
scaffold936_cov62	3764	T	G
scaffold936_cov62	3773	T	C
scaffold936_cov62	3788	A	T
scaffold936_cov62	3796	T	G
scaffold936_cov62	3812	T	G
scaffold936_cov62	3814	T	G
scaffold936_cov62	3815	T	C
scaffold936_cov62	3977	A	G
scaffold936_cov62	4004	G	A
scaffold936_cov62	4017	C	T
scaffold936_cov62	4027	C	T
scaffold936_cov62	4064	G	A
scaffold936_cov62	4085	C	T
scaffold936_cov62	4086	C	T
scaffold936_cov62	4115	G	A
scaffold936_cov62	4125	T	A
scaffold936_cov62	4131	C	T
scaffold936_cov62	4168	G	A
scaffold936_cov62	4278	A	G
scaffold936_cov62	4299	A	T
scaffold936_cov62	4356	T	A
scaffold936_cov62	4368	T	A
scaffold936_cov62	4370	A	G
scaffold936_cov62	4372	C	G
scaffold936_cov62	4399	A	C
scaffold936_cov62	4424	T	C
scaffold936_cov62	4667	C	T
scaffold936_cov62	4676	T	C
scaffold936_cov62	4737	G	A
scaffold936_cov62	4967	G	C
scaffold936_cov62	5012	C	T
scaffold936_cov62	5068	G	A
scaffold936_cov62	5148	T	A
scaffold936_cov62	5270	G	C
scaffold936_cov62	5353	T	G
scaffold936_cov62	5438	T	C
scaffold936_cov62	5490	G	A
scaffold936_cov62	5498	C	G
scaffold936_cov62	5501	G	T
scaffold936_cov62	5528	T	C
scaffold936_cov62	5607	G	A
scaffold936_cov62	5979	T	A
scaffold936_cov62	5987	G	A
scaffold936_cov62	5990	G	A
scaffold936_cov62	5992	C	T
scaffold936_cov62	6136	G	A
scaffold936_cov62	6245	A	G
scaffold936_cov62	6248	A	G
scaffold936_cov62	6261	T	C
scaffold936_cov62	6266	T	C
scaffold936_cov62	6405	T	A
scaffold936_cov62	6409	A	T
scaffold936_cov62	6422	C	G
scaffold936_cov62	6466	A	T
scaffold936_cov62	6561	T	A
scaffold936_cov62	6732	A	T
scaffold936_cov62	6737	T	C
scaffold936_cov62	6809	T	C
scaffold936_cov62	6827	A	G
scaffold936_cov62	6845	T	C
scaffold936_cov62	6854	C	G
scaffold936_cov62	6893	G	C
scaffold936_cov62	6896	A	G
scaffold936_cov62	6917	A	G
scaffold936_cov62	6921	C	A
scaffold936_cov62	6922	C	T
scaffold936_cov62	6923	T	C
scaffold936_cov62	6924	C	T
scaffold936_cov62	6954	C	T
scaffold936_cov62	6963	T	C
scaffold936_cov62	6978	G	A
scaffold936_cov62	7017	T	A
scaffold936_cov62	7027	T	C
scaffold936_cov62	7051	T	G
scaffold936_cov62	7065	C	T
scaffold936_cov62	7066	G	A
scaffold936_cov62	7069	T	C
scaffold936_cov62	7077	T	A
scaffold936_cov62	7087	C	G
scaffold936_cov62	7170	G	C
scaffold936_cov62	24231	T	C
scaffold936_cov62	24238	C	A
scaffold936_cov62	24254	G	C
scaffold936_cov62	24279	A	G
scaffold936_cov62	24368	T	C
scaffold936_cov62	24425	C	T
scaffold936_cov62	24434	A	T
scaffold936_cov62	24479	G	C
scaffold936_cov62	24582	C	T
scaffold936_cov62	24614	T	C
scaffold936_cov62	24630	C	T
scaffold936_cov62	24631	C	T
scaffold936_cov62	24664	C	G
scaffold936_cov62	24666	G	A
scaffold936_cov62	24672	G	A
scaffold936_cov62	24713	A	G
scaffold936_cov62	24715	C	A
scaffold936_cov62	24726	A	G
scaffold936_cov62	24751	C	T
scaffold936_cov62	24753	C	G
scaffold936_cov62	24761	A	G
scaffold936_cov62	24796	T	A
scaffold936_cov62	24812	G	T
scaffold936_cov62	24831	G	T
scaffold936_cov62	24856	C	G
scaffold936_cov62	24857	T	C
scaffold936_cov62	24860	G	A
scaffold936_cov62	24862	C	G
scaffold936_cov62	24870	T	A
scaffold936_cov62	24963	A	G
scaffold936_cov62	24976	A	C
scaffold936_cov62	24980	T	C
scaffold936_cov62	24984	A	G
scaffold936_cov62	25015	G	C
scaffold936_cov62	25049	G	C
scaffold936_cov62	25057	T	C
scaffold936_cov62	25060	T	C
scaffold936_cov62	25078	C	G
scaffold936_cov62	25117	G	C
scaffold936_cov62	25131	C	G
scaffold936_cov62	25132	G	T
scaffold936_cov62	37941	G	A
scaffold936_cov62	37942	G	A
scaffold936_cov62	37954	A	C
scaffold936_cov62	37978	C	G
scaffold936_cov62	37996	C	G
scaffold936_cov62	38008	A	G
scaffold936_cov62	38018	G	A
scaffold936_cov62	38041	C	A
scaffold936_cov62	38046	T	C
scaffold936_cov62	38056	G	T
scaffold936_cov62	38084	G	A
scaffold936_cov62	38090	T	A
scaffold936_cov62	38109	C	T
scaffold936_cov62	38123	A	G
scaffold936_cov62	38138	C	A
scaffold936_cov62	38139	T	C
scaffold936_cov62	38143	C	T
scaffold936_cov62	38145	C	A
scaffold936_cov62	38148	G	A
scaffold936_cov62	38152	G	C
scaffold936_cov62	38153	T	C
scaffold936_cov62	38155	G	A
scaffold936_cov62	38161	T	C
scaffold936_cov62	38166	C	T
scaffold936_cov62	38169	C	T
scaffold936_cov62	38184	A	G
scaffold936_cov62	38192	G	A
scaffold936_cov62	38199	C	T
scaffold936_cov62	38207	G	T
scaffold936_cov62	38214	G	A
scaffold936_cov62	38216	A	G
scaffold936_cov62	38236	A	G
scaffold936_cov62	38242	T	A
scaffold936_cov62	38245	C	T
scaffold936_cov62	38246	T	G
scaffold936_cov62	38253	A	C
scaffold936_cov62	38255	A	G
scaffold936_cov62	38263	T	C
scaffold936_cov62	38271	C	A
scaffold936_cov62	38282	C	T
scaffold936_cov62	38301	A	G
scaffold936_cov62	38302	C	T
scaffold936_cov62	38304	G	T
scaffold936_cov62	38305	T	G
scaffold936_cov62	38307	T	C
scaffold936_cov62	38309	G	A
scaffold936_cov62	38316	A	G
scaffold936_cov62	38322	C	T
scaffold936_cov62	38324	C	T
scaffold936_cov62	38334	T	G
scaffold936_cov62	38335	G	T
scaffold936_cov62	38344	C	G
scaffold936_cov62	38347	C	G
scaffold936_cov62	38361	G	C
scaffold936_cov62	38367	G	A
scaffold936_cov62	38380	A	C
scaffold936_cov62	38385	G	A
scaffold936_cov62	38390	A	T
scaffold936_cov62	38393	A	G
scaffold936_cov62	38395	A	T
scaffold936_cov62	38399	T	C
scaffold936_cov62	38406	A	C
scaffold936_cov62	38407	T	G
scaffold936_cov62	38409	C	A
scaffold936_cov62	38423	T	C
scaffold936_cov62	38425	G	A
scaffold936_cov62	38433	C	T
scaffold936_cov62	38439	A	T
scaffold936_cov62	38460	T	G
scaffold936_cov62	38467	C	A
scaffold936_cov62	38483	C	T,A
scaffold936_cov62	38503	C	G
scaffold936_cov62	38507	T	C
scaffold936_cov62	38540	T	A
scaffold936_cov62	38549	T	A
scaffold936_cov62	38568	C	A
scaffold936_cov62	38598	A	G
scaffold936_cov62	38599	G	C
scaffold936_cov62	38604	G	T
scaffold936_cov62	38606	C	T
scaffold936_cov62	38634	T	C
scaffold936_cov62	38639	T	G
scaffold936_cov62	38656	T	A
scaffold976_cov63	185377	A	T
scaffold976_cov63	185394	A	G
scaffold976_cov63	185396	A	C
scaffold976_cov63	185434	C	T
scaffold976_cov63	190982	C	A
scaffold976_cov63	191078	A	G
scaffold976_cov63	191126	C	T
scaffold976_cov63	191214	G	C
scaffold976_cov63	191413	G	C
scaffold976_cov63	191533	A	C
scaffold976_cov63	191546	A	G
scaffold976_cov63	191640	A	C
scaffold976_cov63	191742	C	T
scaffold976_cov63	191890	T	G
scaffold976_cov63	191896	T	A
scaffold976_cov63	191940	T	C
scaffold976_cov63	192007	G	A
scaffold976_cov63	192161	G	T
scaffold976_cov63	192392	A	G
scaffold976_cov63	192416	G	T
scaffold976_cov63	192443	C	T
scaffold976_cov63	192445	C	G
scaffold1170_cov62	88850	G	T
scaffold1170_cov62	88903	G	A
scaffold1170_cov62	89001	G	A
scaffold1170_cov62	89014	C	T
scaffold1170_cov62	89023	G	A
scaffold1170_cov62	89035	C	T
scaffold1170_cov62	89082	G	C
scaffold1170_cov62	89098	C	T
scaffold1170_cov62	89177	C	T
scaffold1170_cov62	89187	T	C
scaffold1170_cov62	89195	G	A
scaffold1170_cov62	89252	C	T
scaffold1170_cov62	89300	G	A
scaffold1170_cov62	89349	C	T
scaffold1170_cov62	89397	A	G
scaffold1427_cov65	11318	T	C
scaffold1427_cov65	11357	T	C
scaffold1427_cov65	11409	C	T
scaffold1427_cov65	11443	G	C
scaffold1427_cov65	11451	A	T,G
scaffold1427_cov65	11452	G	C
scaffold1427_cov65	11469	A	G
scaffold1427_cov65	11531	G	T
scaffold1427_cov65	11598	G	A
scaffold1427_cov65	11611	G	A,T
scaffold1427_cov65	11614	C	T
scaffold1427_cov65	11615	A	T
scaffold1427_cov65	11621	G	A
scaffold1427_cov65	11645	G	A
scaffold1427_cov65	11695	T	G
scaffold1427_cov65	11754	C	T
scaffold1427_cov65	11755	A	G
scaffold1427_cov65	11790	A	G
scaffold1427_cov65	11792	A	T
scaffold1427_cov65	11799	A	T
scaffold1427_cov65	11800	T	A,C
scaffold1427_cov65	11805	A	C
scaffold1427_cov65	11806	T	C
scaffold1427_cov65	11817	C	T
scaffold1427_cov65	11819	T	C
scaffold1427_cov65	11826	C	A
scaffold1427_cov65	11829	G	A
scaffold1427_cov65	11836	A	G
scaffold1427_cov65	11848	G	A
scaffold1427_cov65	11849	G	A
scaffold1427_cov65	11869	T	A
scaffold1427_cov65	11878	T	A
scaffold1427_cov65	11885	C	A
scaffold1427_cov65	11905	A	T
scaffold1427_cov65	11908	C	T,G
scaffold1427_cov65	11912	T	G
scaffold1427_cov65	11913	T	C
scaffold1427_cov65	11916	A	T
scaffold1427_cov65	11917	A	C
scaffold1427_cov65	11930	G	T
scaffold1427_cov65	11931	A	T
scaffold1427_cov65	11932	T	C
scaffold1427_cov65	11933	C	A
scaffold1427_cov65	11934	A	C
scaffold1427_cov65	11935	T	A
scaffold1427_cov65	11940	C	T
scaffold1427_cov65	11941	T	G
scaffold1427_cov65	11984	T	C
scaffold1427_cov65	11987	G	A
scaffold1427_cov65	11988	G	C
scaffold1427_cov65	11993	G	C
scaffold1427_cov65	11994	A	G,T
scaffold1427_cov65	11995	C	A
scaffold1427_cov65	11997	C	A
scaffold1427_cov65	11998	G	T
scaffold1427_cov65	12000	A	G
scaffold1427_cov65	12001	C	T
scaffold1427_cov65	12004	A	C
scaffold1427_cov65	12005	G	T
scaffold1427_cov65	12008	T	G
scaffold1427_cov65	12012	A	C
scaffold1427_cov65	12013	G	A
scaffold1427_cov65	12021	A	G
scaffold1427_cov65	12022	C	G
scaffold1427_cov65	12043	G	T
scaffold1427_cov65	12064	A	C
scaffold1427_cov65	12066	G	C
scaffold1427_cov65	12073	T	G
scaffold1427_cov65	12076	A	G
scaffold1427_cov65	12094	C	T
scaffold1427_cov65	12102	T	C
scaffold1427_cov65	12103	G	T
scaffold1427_cov65	12108	C	A
scaffold1427_cov65	12121	C	T
scaffold1427_cov65	12124	G	C
scaffold1427_cov65	12128	A	T
scaffold1427_cov65	12129	A	G
scaffold1427_cov65	12163	G	A
scaffold1427_cov65	12182	G	T
scaffold1427_cov65	12195	C	T
scaffold1427_cov65	12199	C	G
scaffold1427_cov65	12230	C	T
scaffold1427_cov65	12243	T	A
scaffold1427_cov65	12253	C	G
scaffold1427_cov65	12255	G	A
scaffold1427_cov65	12257	C	T
scaffold1427_cov65	12263	T	C
scaffold1427_cov65	12271	C	G
scaffold1427_cov65	12272	T	C
scaffold1427_cov65	12273	G	C
scaffold1427_cov65	12275	C	A
scaffold1427_cov65	12281	T	A
scaffold1427_cov65	12288	C	T
scaffold1427_cov65	12300	G	A
scaffold1427_cov65	12309	T	G
scaffold1427_cov65	12324	G	C
scaffold1427_cov65	12335	A	G
scaffold1427_cov65	12341	A	G
scaffold1427_cov65	12342	C	A
scaffold1427_cov65	12343	A	G
scaffold1427_cov65	12349	C	A,T
scaffold1427_cov65	12355	A	T
scaffold1427_cov65	12425	G	A
scaffold1427_cov65	12433	T	C
scaffold1427_cov65	12439	A	T
scaffold1427_cov65	12441	A	G
scaffold1427_cov65	12442	T	C
scaffold1427_cov65	12444	G	A
scaffold1427_cov65	12472	T	G
scaffold1427_cov65	12474	G	A
scaffold1427_cov65	12530	C	A
scaffold1427_cov65	12560	C	T
scaffold1427_cov65	12563	T	C
scaffold1427_cov65	12574	G	A
scaffold1427_cov65	12579	C	A
scaffold1427_cov65	12596	G	C
scaffold1427_cov65	12598	A	C
scaffold1427_cov65	12649	C	G,T
scaffold1427_cov65	12661	C	T
scaffold1427_cov65	12665	G	A
scaffold1427_cov65	12669	A	C
scaffold1427_cov65	12673	T	A
scaffold1427_cov65	12674	C	T
scaffold1427_cov65	12675	G	C
scaffold1427_cov65	12676	A	G
scaffold1427_cov65	12681	G	C
scaffold1427_cov65	12689	G	A
scaffold1427_cov65	12705	A	C
scaffold1427_cov65	12720	G	A
scaffold1427_cov65	12742	A	G
scaffold1427_cov65	12743	A	C
scaffold1427_cov65	12745	C	G
scaffold1427_cov65	12746	T	G
scaffold1427_cov65	12749	C	T
scaffold1427_cov65	12751	C	T
scaffold1427_cov65	12753	A	C
scaffold1427_cov65	12756	T	A
scaffold1427_cov65	12818	T	C
scaffold1427_cov65	12837	G	A
scaffold1427_cov65	12849	A	C
scaffold1427_cov65	12875	C	T
scaffold1427_cov65	12911	A	G
scaffold1427_cov65	22345	C	T
scaffold1427_cov65	22346	G	A
scaffold1427_cov65	22391	T	C
scaffold1427_cov65	22392	C	T
scaffold1427_cov65	22412	C	A
scaffold1427_cov65	22501	T	C
scaffold1427_cov65	22506	C	T
scaffold1427_cov65	22534	G	A
scaffold1427_cov65	22540	A	T
scaffold1427_cov65	22594	A	C
scaffold1427_cov65	22619	A	G
scaffold1427_cov65	22625	A	G
scaffold1427_cov65	22631	C	T
scaffold1427_cov65	22632	G	A
scaffold1427_cov65	22633	C	T
scaffold1427_cov65	22634	G	A
scaffold1427_cov65	22636	G	A
scaffold1427_cov65	22638	G	A
scaffold1427_cov65	22644	G	C
scaffold1427_cov65	22645	T	A
scaffold1427_cov65	22649	A	T
scaffold1427_cov65	22687	A	T
scaffold1427_cov65	22692	G	A
scaffold1427_cov65	22717	T	C
scaffold1427_cov65	22822	G	A
scaffold1427_cov65	22844	G	A
scaffold1427_cov65	23067	T	A
scaffold1427_cov65	34491	G	A
scaffold1427_cov65	34493	C	T
scaffold1427_cov65	34495	G	A
scaffold1427_cov65	34497	C	T
scaffold1427_cov65	34501	C	A
scaffold1427_cov65	34505	T	G
scaffold1427_cov65	34507	G	A
scaffold1427_cov65	34514	G	A
scaffold1427_cov65	34515	G	T
scaffold1427_cov65	34524	T	C
scaffold1427_cov65	34527	T	A,C
scaffold1427_cov65	34528	T	C
scaffold1427_cov65	34549	G	T
scaffold1427_cov65	34553	G	A
scaffold1427_cov65	34576	C	G
scaffold1427_cov65	34580	T	A
scaffold1427_cov65	34587	T	C
scaffold1427_cov65	34590	A	G
scaffold1427_cov65	34595	T	C,A
scaffold1427_cov65	34596	G	C
scaffold1427_cov65	34598	C	T
scaffold1427_cov65	34603	C	A
scaffold1427_cov65	34609	A	G
scaffold1427_cov65	34610	C	G
scaffold1427_cov65	34629	T	C
scaffold1427_cov65	34630	G	T
scaffold1427_cov65	34637	G	C
scaffold1427_cov65	34649	T	C
scaffold1427_cov65	34652	T	C
scaffold1427_cov65	34661	T	C
scaffold1427_cov65	34662	C	T
scaffold1427_cov65	34668	A	T
scaffold1427_cov65	34669	A	T
scaffold1427_cov65	34671	G	T
scaffold1427_cov65	34673	T	G
scaffold1427_cov65	34675	G	A,T
scaffold1427_cov65	34680	A	C
scaffold1427_cov65	34685	G	A
scaffold1427_cov65	34686	C	A
scaffold1427_cov65	34690	C	T
scaffold1427_cov65	34694	C	T,A
scaffold1427_cov65	34695	G	A
scaffold1427_cov65	34696	C	T
scaffold1427_cov65	34708	T	A,G
scaffold1427_cov65	34713	C	T
scaffold1427_cov65	34725	C	G
scaffold1427_cov65	34726	T	A
scaffold1427_cov65	34728	T	C
scaffold1427_cov65	34731	C	T
scaffold1427_cov65	34732	G	T
scaffold1427_cov65	34736	G	A
scaffold1427_cov65	34739	G	A
scaffold1427_cov65	34748	T	A
scaffold1427_cov65	34751	A	G
scaffold1427_cov65	34759	C	T
scaffold1427_cov65	34773	G	A
scaffold1427_cov65	34781	C	T
scaffold1427_cov65	34782	C	T
scaffold1427_cov65	34783	G	A
scaffold1427_cov65	34797	C	G
scaffold1427_cov65	34798	G	A
scaffold1427_cov65	34799	T	A
scaffold1427_cov65	34820	C	T
scaffold1427_cov65	34821	T	G
scaffold1427_cov65	34826	T	G
scaffold1427_cov65	34827	T	G
scaffold1427_cov65	34833	C	T
scaffold1427_cov65	34835	T	C
scaffold1427_cov65	34853	G	T
scaffold1427_cov65	34854	C	A
scaffold1427_cov65	34865	G	A
scaffold1427_cov65	34866	G	T
scaffold1427_cov65	34875	T	C
scaffold1427_cov65	34877	A	T,G
scaffold1427_cov65	34879	T	C
scaffold1427_cov65	34882	G	A
scaffold1427_cov65	34887	C	T
scaffold1427_cov65	34888	G	C
scaffold1427_cov65	34889	T	C
scaffold1427_cov65	34898	A	T,G
scaffold1427_cov65	34909	T	C
scaffold1427_cov65	34914	C	T
scaffold1427_cov65	34916	T	C
scaffold1427_cov65	34947	C	G
scaffold1427_cov65	34948	C	G
scaffold1427_cov65	34950	C	T
scaffold1427_cov65	34959	C	T
scaffold1427_cov65	34968	C	G
scaffold1427_cov65	34972	T	A
scaffold1427_cov65	34976	C	T
scaffold1427_cov65	34979	A	T
scaffold1427_cov65	34982	C	G
scaffold1427_cov65	34983	T	C
scaffold1427_cov65	34988	T	C
scaffold1427_cov65	34991	C	T
scaffold1427_cov65	34992	C	G
scaffold1427_cov65	34997	T	C
scaffold1427_cov65	34998	A	G
scaffold1427_cov65	35001	C	T
scaffold1427_cov65	35007	G	A
scaffold1427_cov65	35008	A	G
scaffold1427_cov65	35009	A	G
scaffold1427_cov65	35031	G	A
scaffold1427_cov65	35034	T	C
scaffold1427_cov65	35046	C	T
scaffold1427_cov65	35052	T	C
scaffold1427_cov65	35056	G	A
scaffold1427_cov65	35062	T	C
scaffold1427_cov65	35068	A	G
scaffold1427_cov65	35071	C	T,G
scaffold1427_cov65	35074	G	A
scaffold1427_cov65	35075	C	G
scaffold1427_cov65	35082	T	G
scaffold1427_cov65	35089	T	C
scaffold1427_cov65	35093	T	C
scaffold1427_cov65	35104	A	C
scaffold1427_cov65	35105	G	T
scaffold1427_cov65	35108	T	C
scaffold1427_cov65	35115	G	A
scaffold1427_cov65	35118	C	T
scaffold1427_cov65	35123	G	T
scaffold1427_cov65	35124	G	C
scaffold1427_cov65	35132	T	C
scaffold1427_cov65	35151	A	G
scaffold1427_cov65	35152	T	C
scaffold1427_cov65	35168	G	A
scaffold1427_cov65	35196	G	A
scaffold1427_cov65	35199	T	G
scaffold1427_cov65	35203	G	A
scaffold1427_cov65	35207	G	T
scaffold1427_cov65	35210	A	C
scaffold1427_cov65	35213	T	A
scaffold1427_cov65	35219	T	A
scaffold1427_cov65	35224	A	T
scaffold1427_cov65	35231	A	G
scaffold1427_cov65	35247	C	T
scaffold1427_cov65	35248	C	G
scaffold1427_cov65	35249	C	A
scaffold1427_cov65	35275	T	C
scaffold1427_cov65	35285	G	A
scaffold1427_cov65	35290	C	A
scaffold1427_cov65	35291	T	C
scaffold1427_cov65	35297	G	A,T
scaffold1427_cov65	35306	C	T
scaffold1427_cov65	35324	G	A,T
scaffold1427_cov65	35325	G	T
scaffold1427_cov65	35337	G	T
scaffold1427_cov65	35342	C	T
scaffold1427_cov65	35343	C	G
scaffold1427_cov65	35346	G	A,C,T
scaffold1427_cov65	35350	C	T,G
scaffold1427_cov65	35351	T	C,A
scaffold1427_cov65	35352	T	G
scaffold1427_cov65	35356	G	C,A
scaffold1427_cov65	35358	C	A,G
scaffold1427_cov65	35360	C	G
scaffold1427_cov65	35362	C	T
scaffold1427_cov65	35368	T	C
scaffold1427_cov65	35377	C	T
scaffold1427_cov65	35381	A	G
scaffold1427_cov65	35389	A	G
scaffold1427_cov65	35391	G	A
scaffold1427_cov65	35393	G	A,T
scaffold1427_cov65	35396	A	G
scaffold1427_cov65	35402	C	G
scaffold1427_cov65	35414	G	A
scaffold1427_cov65	35417	G	C
scaffold1427_cov65	35421	C	T
scaffold1427_cov65	35437	A	C
scaffold1427_cov65	35453	G	T
scaffold1427_cov65	35455	T	C
scaffold1427_cov65	35456	T	C,G
scaffold1427_cov65	35457	G	A
scaffold1427_cov65	35475	C	T
scaffold1427_cov65	35477	G	A
scaffold1427_cov65	35497	C	T
scaffold1427_cov65	35510	G	A
scaffold1427_cov65	35511	C	G
scaffold1427_cov65	35518	A	G
scaffold1427_cov65	35520	A	G
scaffold1427_cov65	35522	G	T
scaffold1427_cov65	35527	G	A
scaffold1427_cov65	35529	T	C
scaffold1427_cov65	35535	T	G
scaffold1427_cov65	35536	A	G
scaffold1427_cov65	35541	C	T
scaffold1427_cov65	35545	G	A
scaffold1427_cov65	35547	T	C
scaffold1427_cov65	35549	T	G
scaffold1427_cov65	35552	C	T
scaffold1427_cov65	35553	C	G
scaffold1427_cov65	35554	C	T
scaffold1427_cov65	35563	C	G
scaffold1427_cov65	35564	C	A
scaffold1427_cov65	35565	C	A,T
scaffold1427_cov65	35566	C	T
scaffold1427_cov65	35567	T	A
scaffold1427_cov65	35572	A	G
scaffold1427_cov65	35573	A	T
scaffold1427_cov65	35583	G	T
scaffold1427_cov65	35593	T	G
scaffold1427_cov65	35601	C	T
scaffold1427_cov65	35622	C	T
scaffold1427_cov65	35637	C	T
scaffold1427_cov65	35638	A	G
scaffold1427_cov65	35640	G	A
scaffold1427_cov65	35644	A	C
scaffold1427_cov65	35648	T	C
scaffold1427_cov65	35661	G	C
scaffold1427_cov65	35664	T	G
scaffold1427_cov65	35665	T	A
scaffold1427_cov65	35678	A	G
scaffold1427_cov65	35691	A	G
scaffold1427_cov65	35698	G	A
scaffold1427_cov65	35700	A	G
scaffold1427_cov65	35720	C	A
scaffold1427_cov65	35722	A	G
scaffold1427_cov65	35723	A	T
scaffold1427_cov65	35726	C	T
scaffold1427_cov65	35736	T	A
scaffold1427_cov65	35739	C	A
scaffold1427_cov65	35748	T	C
scaffold1427_cov65	35750	C	T
scaffold1427_cov65	35754	T	C
scaffold1427_cov65	35771	C	T
scaffold1427_cov65	35778	C	T
scaffold1427_cov65	35800	C	G
scaffold1427_cov65	35802	C	T
scaffold1427_cov65	35803	A	T
scaffold1427_cov65	35813	T	A
scaffold1427_cov65	35819	T	A
scaffold1427_cov65	35825	T	A,C
scaffold1427_cov65	35826	C	A
scaffold1427_cov65	35836	G	T
scaffold1427_cov65	35871	T	C
scaffold1427_cov65	35872	C	T
scaffold1427_cov65	35876	T	C
scaffold1427_cov65	35877	G	A
scaffold1427_cov65	35884	A	T
scaffold1427_cov65	35886	T	A
scaffold1427_cov65	35896	G	A
scaffold1427_cov65	35898	A	G
scaffold1427_cov65	35904	C	A
scaffold1427_cov65	35905	A	T
scaffold1427_cov65	35917	A	G
scaffold1427_cov65	35918	C	T
scaffold1427_cov65	35921	G	A
scaffold1427_cov65	35932	A	C
scaffold1427_cov65	35933	C	T
scaffold1427_cov65	35935	C	T
scaffold1427_cov65	35953	C	T
scaffold1427_cov65	35957	T	C
scaffold1427_cov65	35961	G	T
scaffold1427_cov65	35966	C	T
scaffold1427_cov65	35967	G	A
scaffold1427_cov65	35968	T	C
scaffold1427_cov65	35972	C	T
scaffold1427_cov65	35974	T	C
scaffold1427_cov65	35977	T	C
scaffold1427_cov65	35986	A	G
scaffold1427_cov65	35989	A	G
scaffold1427_cov65	35993	G	T
scaffold1427_cov65	35995	G	A
scaffold1427_cov65	36012	C	T
scaffold1427_cov65	36014	T	C
scaffold1427_cov65	36017	C	G,T
scaffold1427_cov65	36023	T	C
scaffold1427_cov65	36032	A	T
scaffold1427_cov65	36034	T	A
scaffold1427_cov65	36035	T	C
scaffold1427_cov65	36040	C	T
scaffold1427_cov65	36041	G	C
scaffold1427_cov65	36067	A	T
scaffold1427_cov65	36082	A	G
scaffold1427_cov65	36089	G	A
scaffold1427_cov65	36091	C	T
scaffold1427_cov65	36100	G	A
scaffold1427_cov65	36115	T	A
scaffold1427_cov65	36122	C	G
scaffold1427_cov65	36137	T	A
scaffold1427_cov65	36147	A	G
scaffold1427_cov65	36148	T	C
scaffold1427_cov65	36156	T	A
scaffold1427_cov65	36165	C	T
scaffold1427_cov65	36166	C	T,A
scaffold1427_cov65	36167	G	C
scaffold1427_cov65	36173	T	C
scaffold1427_cov65	36175	A	G
scaffold1427_cov65	36194	A	T
scaffold1427_cov65	36197	G	A
scaffold1427_cov65	36210	C	T
scaffold1427_cov65	36211	A	G
scaffold1427_cov65	36216	G	T
scaffold1427_cov65	36217	C	T
scaffold1427_cov65	36229	C	A
scaffold1427_cov65	36234	T	G
scaffold1427_cov65	36236	C	T
scaffold1427_cov65	36239	G	A
scaffold1427_cov65	36255	C	T
scaffold1427_cov65	36257	G	T
scaffold1427_cov65	36259	G	A
scaffold1427_cov65	36283	G	T
scaffold1427_cov65	36286	T	C
scaffold1427_cov65	36322	A	G
scaffold1427_cov65	36339	C	A
scaffold1427_cov65	36341	C	T
scaffold1427_cov65	36343	C	T
scaffold1427_cov65	36346	C	T
scaffold1427_cov65	36360	T	C
scaffold1427_cov65	36377	C	A
scaffold1427_cov65	36381	T	A
scaffold1427_cov65	36388	T	A
scaffold1427_cov65	36394	T	G
scaffold1427_cov65	36397	C	G
scaffold1427_cov65	36409	G	C
scaffold1427_cov65	36419	C	T
scaffold1427_cov65	36423	C	T
scaffold1427_cov65	36425	T	A
scaffold1427_cov65	36435	C	T
scaffold1427_cov65	36436	A	G
scaffold1427_cov65	36443	T	G
scaffold1427_cov65	36450	T	C
scaffold1427_cov65	36469	T	C
scaffold1427_cov65	36492	G	A
scaffold1427_cov65	36495	C	G
scaffold1427_cov65	36524	G	A
scaffold1427_cov65	36525	T	A
scaffold1427_cov65	36526	T	C
scaffold1427_cov65	36614	G	A
scaffold1427_cov65	36762	G	A
scaffold1427_cov65	36763	A	G
scaffold1427_cov65	36767	T	C
scaffold1427_cov65	36803	T	G
scaffold1427_cov65	36806	A	G
scaffold1427_cov65	36851	A	G
scaffold1427_cov65	36856	C	T
scaffold1427_cov65	36997	A	T
scaffold1427_cov65	36999	C	T
scaffold1427_cov65	37027	A	G
scaffold1427_cov65	37045	C	T
scaffold1427_cov65	37068	A	T
scaffold1427_cov65	37143	T	C
scaffold1427_cov65	37145	G	A
scaffold1427_cov65	37152	T	G
scaffold1427_cov65	37166	A	T
scaffold1427_cov65	37177	C	G
scaffold1427_cov65	37190	G	A
scaffold1427_cov65	37209	C	T
scaffold1427_cov65	37237	A	T,C
scaffold1427_cov65	37241	A	G
scaffold1427_cov65	37255	G	A
scaffold1427_cov65	37274	C	T
scaffold1427_cov65	37301	T	C
scaffold1427_cov65	37306	T	C
scaffold1427_cov65	37311	T	C
scaffold1427_cov65	37327	C	T
scaffold1427_cov65	37348	A	T
scaffold1427_cov65	37350	C	T
scaffold1427_cov65	37354	C	T
scaffold1427_cov65	37356	C	T
scaffold1427_cov65	37364	T	C
scaffold1427_cov65	37384	C	T
scaffold1427_cov65	37392	C	A
scaffold1427_cov65	37394	C	A
scaffold1427_cov65	37406	C	T
scaffold1427_cov65	37419	G	T
scaffold1427_cov65	37435	C	T
scaffold1427_cov65	37441	A	G
scaffold1427_cov65	37449	T	C
scaffold1427_cov65	37450	T	G
scaffold1427_cov65	37463	G	T
scaffold1427_cov65	37469	T	G
scaffold1427_cov65	37491	G	C
scaffold1427_cov65	37502	C	T
scaffold1427_cov65	37507	A	C
scaffold1427_cov65	37522	T	A
scaffold1427_cov65	37531	C	T
scaffold1427_cov65	37532	G	A
scaffold1427_cov65	37549	A	G
scaffold1428_cov66	390	C	T
scaffold1428_cov66	392	T	A
scaffold1428_cov66	405	T	A
scaffold1428_cov66	427	A	C
scaffold1428_cov66	449	C	T
scaffold1428_cov66	477	C	A
scaffold1428_cov66	481	G	A
scaffold1428_cov66	508	T	A
scaffold1428_cov66	516	A	G
scaffold1428_cov66	521	C	T
scaffold1428_cov66	527	G	C
scaffold1428_cov66	536	T	A
scaffold1428_cov66	540	A	C
scaffold1428_cov66	544	C	T
scaffold1428_cov66	552	C	G
scaffold1428_cov66	554	G	A
scaffold1428_cov66	555	C	T
scaffold1428_cov66	556	C	T
scaffold1428_cov66	567	C	T
scaffold1428_cov66	568	G	A
scaffold1428_cov66	594	A	G
scaffold1428_cov66	615	T	C
scaffold1428_cov66	616	A	T
scaffold1428_cov66	617	G	A
scaffold1428_cov66	625	A	C
scaffold1428_cov66	644	C	T
scaffold1428_cov66	645	T	C
scaffold1428_cov66	648	G	A
scaffold1428_cov66	649	C	G
scaffold1428_cov66	653	T	C
scaffold1428_cov66	671	C	T
scaffold1428_cov66	674	T	A
scaffold1428_cov66	679	C	T
scaffold1428_cov66	715	C	T
scaffold1428_cov66	723	C	T
scaffold1428_cov66	736	T	C
scaffold1428_cov66	737	G	A
scaffold1428_cov66	743	C	T
scaffold1428_cov66	747	T	G
scaffold1428_cov66	770	G	A
scaffold1428_cov66	776	C	T
scaffold1428_cov66	779	T	A
scaffold1428_cov66	782	C	A
scaffold1428_cov66	824	C	A
scaffold1428_cov66	852	T	C
scaffold1428_cov66	859	C	G
scaffold1428_cov66	864	A	G
scaffold1428_cov66	892	G	A
scaffold1428_cov66	908	G	A
scaffold1428_cov66	954	A	C
scaffold1428_cov66	978	C	T
scaffold1428_cov66	979	G	A
scaffold1428_cov66	1000	T	C
scaffold1428_cov66	1001	T	G
scaffold1428_cov66	1032	G	T
scaffold1428_cov66	1044	G	T
scaffold1428_cov66	1054	T	C
scaffold1428_cov66	1056	T	A
scaffold1428_cov66	1099	A	C
scaffold1428_cov66	1105	T	C
scaffold1428_cov66	1111	G	T
scaffold1428_cov66	1162	T	C
scaffold1428_cov66	1163	C	T
scaffold1428_cov66	1165	C	T
scaffold1428_cov66	1188	A	G
scaffold1428_cov66	1189	G	A
scaffold1428_cov66	1202	C	A
scaffold1428_cov66	1203	A	G
scaffold1428_cov66	1210	C	T
scaffold1428_cov66	1212	G	A
scaffold1428_cov66	1225	A	G
scaffold1428_cov66	1257	G	A
scaffold1428_cov66	1259	A	G
scaffold1428_cov66	1261	A	C
scaffold1428_cov66	1263	T	G
scaffold1428_cov66	1264	C	G
scaffold1428_cov66	1266	A	G
scaffold1428_cov66	1267	T	C
scaffold1428_cov66	1271	A	C
scaffold1428_cov66	1272	G	T,A
scaffold1428_cov66	1273	T	C
scaffold1428_cov66	1277	A	T
scaffold1428_cov66	1279	C	T
scaffold1428_cov66	1288	T	C
scaffold1428_cov66	1314	G	A
scaffold1428_cov66	1315	A	G
scaffold1428_cov66	1317	T	G
scaffold1428_cov66	1327	A	C,T
scaffold1428_cov66	1329	T	A,C
scaffold1428_cov66	1332	A	C
scaffold1428_cov66	1333	G	C
scaffold1428_cov66	1336	T	C
scaffold1428_cov66	1338	T	C,A
scaffold1428_cov66	1339	T	C,A
scaffold1428_cov66	1340	A	G
scaffold1428_cov66	1341	T	A
scaffold1428_cov66	1342	A	C
scaffold1428_cov66	1343	G	A
scaffold1428_cov66	1347	C	G
scaffold1428_cov66	1349	C	T
scaffold1428_cov66	1350	A	G
scaffold1428_cov66	1351	G	A
scaffold1428_cov66	1352	A	G
scaffold1428_cov66	1354	A	T
scaffold1428_cov66	1355	G	T
scaffold1428_cov66	1362	G	A
scaffold1428_cov66	1365	C	T
scaffold1428_cov66	1366	G	A
scaffold1428_cov66	1371	C	T
scaffold1428_cov66	1372	G	A
scaffold1428_cov66	1376	G	C
scaffold1428_cov66	1379	G	C
scaffold1428_cov66	1383	T	C
scaffold1428_cov66	1390	C	G
scaffold1428_cov66	1391	A	G
scaffold1428_cov66	1395	T	A
scaffold1428_cov66	1404	T	C
scaffold1428_cov66	1410	C	A,T
scaffold1428_cov66	1411	T	C
scaffold1428_cov66	1422	T	C
scaffold1428_cov66	1432	G	C
scaffold1428_cov66	1435	T	C
scaffold1428_cov66	1438	G	A
scaffold1428_cov66	1439	A	G
scaffold1428_cov66	1441	G	A
scaffold1428_cov66	1452	A	G
scaffold1428_cov66	1455	C	T
scaffold1428_cov66	1457	A	G
scaffold1428_cov66	1458	G	C
scaffold1428_cov66	1459	T	A
scaffold1428_cov66	1461	C	T
scaffold1428_cov66	1465	G	A,C
scaffold1428_cov66	1466	T	A
scaffold1428_cov66	1469	A	G
scaffold1428_cov66	1472	C	T
scaffold1428_cov66	1473	G	T
scaffold1428_cov66	1475	C	T
scaffold1428_cov66	1476	G	C
scaffold1428_cov66	1480	T	C
scaffold1428_cov66	1485	T	G
scaffold1428_cov66	1488	C	T
scaffold1428_cov66	1509	G	A
scaffold1428_cov66	1513	G	A
scaffold1428_cov66	1518	T	A
scaffold1428_cov66	1519	A	G
scaffold1428_cov66	1561	T	G
scaffold1428_cov66	1590	G	C
scaffold1428_cov66	1618	C	G
scaffold1428_cov66	1622	T	C
scaffold1428_cov66	1623	A	T
scaffold1428_cov66	1662	T	C
scaffold1428_cov66	1664	C	A
scaffold1428_cov66	1667	A	G
scaffold1428_cov66	1673	C	T
scaffold1428_cov66	1675	T	C
scaffold1428_cov66	1681	C	T
scaffold1428_cov66	1688	A	C
scaffold1428_cov66	1692	C	G,T
scaffold1428_cov66	1702	C	A
scaffold1428_cov66	1705	G	A
scaffold1428_cov66	1711	G	C
scaffold1428_cov66	1741	C	G
scaffold1428_cov66	1754	C	G
scaffold1428_cov66	1760	C	T
scaffold1428_cov66	1784	C	T
scaffold1428_cov66	1793	C	T
scaffold1428_cov66	1806	C	T
scaffold1428_cov66	1818	A	G
scaffold1428_cov66	1847	C	T
scaffold1428_cov66	1918	T	A
scaffold1428_cov66	2014	G	A
scaffold1428_cov66	2078	A	T
scaffold1428_cov66	2081	A	G
scaffold1428_cov66	2096	G	C
scaffold1428_cov66	2111	C	A
scaffold1428_cov66	2157	G	T
scaffold1428_cov66	2160	C	G
scaffold1428_cov66	2172	G	C
scaffold1428_cov66	2201	C	A
scaffold1428_cov66	2204	A	C
scaffold1428_cov66	2216	C	A
scaffold1428_cov66	2341	C	T
scaffold1428_cov66	2352	C	T
scaffold1428_cov66	2358	G	T,A
scaffold1428_cov66	2375	C	T
scaffold1428_cov66	2379	A	C
scaffold1428_cov66	2392	C	T
scaffold1428_cov66	2428	C	T
scaffold1428_cov66	2458	T	C
scaffold1428_cov66	2472	G	A
scaffold1428_cov66	2474	T	A
scaffold1428_cov66	2535	G	A
scaffold1428_cov66	2577	T	A
scaffold1428_cov66	2702	C	T
scaffold1428_cov66	2738	C	T
scaffold1428_cov66	2743	G	A
scaffold1428_cov66	2747	C	T
scaffold1428_cov66	2752	C	A
scaffold1428_cov66	2754	A	C
scaffold1428_cov66	2755	T	C
scaffold1428_cov66	2759	C	T
scaffold1428_cov66	2777	A	T
scaffold1428_cov66	2789	T	G
scaffold1428_cov66	2796	T	G
scaffold1428_cov66	2798	C	T
scaffold1428_cov66	2801	C	T
scaffold1428_cov66	2807	T	C
scaffold1428_cov66	2808	G	C
scaffold1428_cov66	2821	C	T
scaffold1428_cov66	2823	G	T
scaffold1428_cov66	2840	C	T
scaffold1428_cov66	2847	T	A
scaffold1428_cov66	2866	C	T
scaffold1428_cov66	2867	A	G
scaffold1428_cov66	2871	T	A
scaffold1428_cov66	2873	G	A
scaffold1428_cov66	2876	G	T
scaffold1428_cov66	2877	T	A
scaffold1428_cov66	2901	A	G
scaffold1428_cov66	2903	T	C
scaffold1428_cov66	2918	T	C
scaffold1428_cov66	2923	C	T
scaffold1428_cov66	2954	T	A
scaffold1428_cov66	3015	G	C
scaffold1545_cov63	1700944	G	T
scaffold1545_cov63	1700945	G	A
scaffold1545_cov63	1700949	A	T
scaffold1545_cov63	1700973	A	G
scaffold1545_cov63	1700997	A	G
scaffold1545_cov63	1701006	G	A
scaffold1545_cov63	1701020	T	C
scaffold1545_cov63	1701029	T	C
scaffold1545_cov63	1701032	C	A
scaffold1545_cov63	1701037	T	C
scaffold1545_cov63	1701082	T	C
scaffold1545_cov63	1701098	A	G
scaffold1545_cov63	1701100	T	C
scaffold1545_cov63	1701112	C	T
scaffold1545_cov63	1701117	C	G
scaffold1545_cov63	1701119	C	T
scaffold1545_cov63	1701124	C	T
scaffold1545_cov63	1701159	C	T
scaffold1545_cov63	1701164	T	G
scaffold1545_cov63	1701166	A	G
scaffold1545_cov63	1701169	A	G
scaffold1545_cov63	1701184	T	C
scaffold1545_cov63	1701191	G	C,T
scaffold1545_cov63	1701193	C	G,T
scaffold1545_cov63	1701198	G	C
scaffold1545_cov63	1701199	C	T
scaffold1545_cov63	1701200	T	A
scaffold1545_cov63	1701205	T	A,C
scaffold1545_cov63	1701230	T	C
scaffold1545_cov63	1701238	T	A
scaffold1545_cov63	1701258	T	C
scaffold1545_cov63	1701267	G	T
scaffold1545_cov63	1701268	G	T
scaffold1545_cov63	1701274	A	T
scaffold1545_cov63	1701293	T	C
scaffold1545_cov63	1701299	G	A
scaffold1545_cov63	1701304	C	T
scaffold1545_cov63	1701316	C	T
scaffold1545_cov63	1701318	C	A
scaffold1545_cov63	1701339	C	A
scaffold1545_cov63	1701341	C	T
scaffold1545_cov63	1701346	G	A
scaffold1545_cov63	1701360	G	T
scaffold1545_cov63	1701365	C	T
scaffold1545_cov63	1701371	G	C
scaffold1545_cov63	1701373	T	A
scaffold1545_cov63	1701377	G	A
scaffold1545_cov63	1701380	G	T
scaffold1545_cov63	1701457	T	C
scaffold1545_cov63	1701464	T	C,A
scaffold1545_cov63	1701491	C	A,G
scaffold1545_cov63	1701492	C	G
scaffold1545_cov63	1701958	G	A
scaffold1545_cov63	1701982	T	G
scaffold1545_cov63	1701992	T	C
scaffold1545_cov63	1702005	A	G
scaffold1545_cov63	1702040	T	C
scaffold1545_cov63	1702080	C	T
scaffold1545_cov63	1702086	T	C
scaffold1545_cov63	1702094	A	G
scaffold1545_cov63	1702139	G	C
scaffold1545_cov63	1702147	C	T
scaffold1545_cov63	1702172	G	C
scaffold1545_cov63	1702176	T	A
scaffold1545_cov63	1702177	G	T
scaffold1545_cov63	1702187	G	A
scaffold1545_cov63	1702190	G	A
scaffold1545_cov63	1702200	G	C
scaffold1545_cov63	1702228	T	C
scaffold1545_cov63	1702229	T	C
scaffold1545_cov63	1702241	C	G,T,A
scaffold1545_cov63	1702266	A	T
scaffold1545_cov63	1702272	A	G
scaffold1545_cov63	1702276	A	T
scaffold1545_cov63	1702283	A	T
scaffold1545_cov63	1702295	C	T
scaffold1545_cov63	1702317	G	T
scaffold1545_cov63	1702320	T	C
scaffold1545_cov63	1702379	T	C
scaffold1545_cov63	1702391	G	C
scaffold1545_cov63	1702414	C	T
scaffold1545_cov63	1702417	G	C
scaffold1545_cov63	1702449	C	G
scaffold1545_cov63	1702456	G	T,C
scaffold1545_cov63	1702487	T	C
scaffold1545_cov63	1702506	C	G
scaffold1545_cov63	1702517	C	T
scaffold1545_cov63	1702524	C	T
scaffold1545_cov63	1702526	C	G
scaffold1545_cov63	1702534	C	G
scaffold1545_cov63	1702557	A	G
scaffold1545_cov63	1702561	A	G
scaffold1545_cov63	1702569	T	C
scaffold1545_cov63	1702601	C	T
scaffold1545_cov63	1702603	G	C
scaffold1545_cov63	1702622	C	G
scaffold1545_cov63	1702626	G	A
scaffold1545_cov63	1702635	C	T
scaffold1545_cov63	1702636	C	G
scaffold1545_cov63	1702654	C	T,G
scaffold1545_cov63	1702655	C	T
scaffold1545_cov63	1702657	A	T
scaffold1545_cov63	1702673	A	C
scaffold1545_cov63	1702679	C	A
scaffold1545_cov63	1702695	T	C
scaffold1545_cov63	1702705	C	T
scaffold1545_cov63	1702717	T	C
scaffold1545_cov63	1702723	T	G
scaffold1545_cov63	1702724	G	T
scaffold1545_cov63	1702725	C	G
scaffold1545_cov63	1702727	C	T
scaffold1545_cov63	1702728	A	T
scaffold1545_cov63	1702736	C	G
scaffold1545_cov63	1702739	G	A
scaffold1545_cov63	1702741	G	A
scaffold1545_cov63	1702744	T	G
scaffold1545_cov63	1702745	C	T
scaffold1545_cov63	1702813	G	T
scaffold1545_cov63	1702816	C	A
scaffold1545_cov63	1702820	C	A
scaffold1545_cov63	1702822	C	A
scaffold1545_cov63	1702832	C	T
scaffold1545_cov63	1702850	C	T
scaffold1545_cov63	1702870	C	T
scaffold1545_cov63	1702885	T	A
scaffold1545_cov63	1702902	T	G
scaffold1545_cov63	1702906	A	G
scaffold1545_cov63	1702922	A	C
scaffold1545_cov63	1702939	C	T
scaffold1545_cov63	1702944	C	T
scaffold1545_cov63	1702951	C	T
scaffold1545_cov63	1702962	C	G
scaffold1545_cov63	1702972	G	T
scaffold1545_cov63	1703042	T	G
scaffold1545_cov63	1703232	G	C
scaffold1545_cov63	1703239	T	C
scaffold1545_cov63	1703250	C	T
scaffold1545_cov63	1703289	C	A
scaffold1545_cov63	1703291	T	C
scaffold1545_cov63	1703311	G	T
scaffold1545_cov63	1703332	C	T
scaffold1545_cov63	1703336	C	G
scaffold1545_cov63	1703359	C	A
scaffold1545_cov63	1703364	A	T
scaffold1545_cov63	1703366	C	T
scaffold1545_cov63	1703370	C	A
scaffold1545_cov63	1703371	G	T
scaffold1545_cov63	1703379	C	T
scaffold1545_cov63	1703385	G	T
scaffold1545_cov63	1703417	C	T,G
scaffold1545_cov63	1703420	C	T
scaffold1545_cov63	1703426	A	T
scaffold1545_cov63	1703428	G	C
scaffold1545_cov63	1703449	T	C
scaffold1545_cov63	1703482	T	C
scaffold1545_cov63	1703491	C	T
scaffold1545_cov63	1703515	A	C
scaffold1545_cov63	1703516	T	A
scaffold1545_cov63	1703528	C	G
scaffold1545_cov63	1719334	A	G
scaffold1545_cov63	1719337	A	G
scaffold1545_cov63	1719344	G	A
scaffold1545_cov63	1719361	G	A
scaffold1545_cov63	1719362	G	T
scaffold1545_cov63	1719370	G	A
scaffold1545_cov63	1719379	G	A
scaffold1545_cov63	1719384	T	C
scaffold1545_cov63	1719393	C	A
scaffold1545_cov63	1719395	A	G
scaffold1545_cov63	1719396	C	A,G
scaffold1545_cov63	1719397	C	G
scaffold1545_cov63	1719400	G	T
scaffold1545_cov63	1719401	C	T
scaffold1545_cov63	1719403	C	A
scaffold1545_cov63	1719411	G	C
scaffold1545_cov63	1719415	C	T
scaffold1545_cov63	1719425	A	T
scaffold1545_cov63	1719432	C	T
scaffold1545_cov63	1719443	T	A
scaffold1545_cov63	1719459	C	T
scaffold1545_cov63	1719460	G	T
scaffold1545_cov63	1719464	C	A
scaffold1545_cov63	1719467	T	C,A
scaffold1545_cov63	1719468	C	T
scaffold1545_cov63	1719469	C	T
scaffold1545_cov63	1719471	A	G
scaffold1545_cov63	1719473	A	G
scaffold1545_cov63	1719474	A	T
scaffold1545_cov63	1719475	A	T
scaffold1545_cov63	1719476	T	A
scaffold1545_cov63	1719477	C	G,T
scaffold1545_cov63	1719481	C	G
scaffold1545_cov63	1719482	T	A
scaffold1545_cov63	1719483	C	T
scaffold1545_cov63	1719489	G	C
scaffold1545_cov63	1719490	A	T
scaffold1545_cov63	1719496	A	T
scaffold1545_cov63	1719507	T	C
scaffold1545_cov63	1719508	C	T
scaffold1545_cov63	1719513	C	T
scaffold1545_cov63	1719516	C	T
scaffold1545_cov63	1719518	C	T
scaffold1545_cov63	1719519	G	A
scaffold1545_cov63	1719520	T	A
scaffold1545_cov63	1719523	C	T
scaffold1545_cov63	1719526	C	A
scaffold1545_cov63	1719528	T	G
scaffold1545_cov63	1719530	A	G
scaffold1545_cov63	1719533	A	G
scaffold1545_cov63	1719552	C	A
scaffold1545_cov63	1719555	A	G
scaffold1545_cov63	1719556	A	T
scaffold1545_cov63	1719558	T	G,C
scaffold1545_cov63	1719559	A	T
scaffold1545_cov63	1719560	A	G,T
scaffold1545_cov63	1719565	G	C
scaffold1545_cov63	1719566	C	T,G
scaffold1545_cov63	1719572	T	A,C
scaffold1545_cov63	1719579	G	A,C
scaffold1545_cov63	1719583	C	T
scaffold1545_cov63	1719585	G	C
scaffold1545_cov63	1719595	C	G
scaffold1545_cov63	1719605	C	A,T
scaffold1545_cov63	1719606	C	T
scaffold1545_cov63	1719612	A	T
scaffold1545_cov63	1719618	T	A
scaffold1545_cov63	1719625	T	C
scaffold1545_cov63	1719634	G	T,A
scaffold1545_cov63	1719635	G	T,A
scaffold1545_cov63	1719647	G	A
scaffold1545_cov63	1719660	T	C
scaffold1545_cov63	1719664	C	T
scaffold1545_cov63	1719666	G	A
scaffold1545_cov63	1719667	T	C
scaffold1545_cov63	1719670	G	A
scaffold1545_cov63	1719685	C	A
scaffold1545_cov63	1719700	T	A
scaffold1545_cov63	1719708	C	T
scaffold1545_cov63	1719713	G	A
scaffold1545_cov63	1719719	A	G
scaffold1545_cov63	1719726	C	T
scaffold1545_cov63	1719727	G	T
scaffold1545_cov63	1719732	C	T
scaffold1545_cov63	1719735	C	G
scaffold1545_cov63	1719736	C	A
scaffold1545_cov63	1719738	T	C
scaffold1545_cov63	1719739	G	T
scaffold1545_cov63	1719741	T	A
scaffold1545_cov63	1719746	T	G
scaffold1545_cov63	1719749	G	C
scaffold1545_cov63	1719750	T	G
scaffold1545_cov63	1719752	A	G
scaffold1545_cov63	1719755	T	C
scaffold1545_cov63	1719764	T	A
scaffold1545_cov63	1719766	G	A
scaffold1545_cov63	1719768	T	A
scaffold1545_cov63	1719771	A	G
scaffold1545_cov63	1719773	C	G
scaffold1545_cov63	1719774	T	C
scaffold1545_cov63	1719779	A	T
scaffold1545_cov63	1719782	C	T
scaffold1545_cov63	1719791	T	A
scaffold1545_cov63	1719792	G	C
scaffold1545_cov63	1719793	C	G,A
scaffold1545_cov63	1719797	T	G
scaffold1545_cov63	1719798	C	G
scaffold1545_cov63	1719803	A	G
scaffold1545_cov63	1719806	A	C
scaffold1545_cov63	1719816	C	T
scaffold1545_cov63	1719820	C	T
scaffold1545_cov63	1719823	T	A
scaffold1545_cov63	1719824	T	A,C
scaffold1545_cov63	1719828	G	T
scaffold1545_cov63	1719831	T	C
scaffold1545_cov63	1719835	C	T
scaffold1545_cov63	1719857	C	T
scaffold1545_cov63	1719858	C	A,G
scaffold1545_cov63	1719859	C	A,G
scaffold1545_cov63	1719880	T	C
scaffold1545_cov63	1719884	A	C
scaffold1545_cov63	1719891	C	T
scaffold1545_cov63	1719892	G	A
scaffold1545_cov63	1719894	A	G
scaffold1545_cov63	1719896	G	C,T
scaffold1545_cov63	1719897	T	G,A
scaffold1545_cov63	1719899	T	G
scaffold1545_cov63	1719902	C	A
scaffold1545_cov63	1719903	T	C
scaffold1545_cov63	1719909	T	C
scaffold1545_cov63	1719910	C	T
scaffold1545_cov63	1719925	T	A
scaffold1545_cov63	1719927	A	G
scaffold1545_cov63	1719936	C	T
scaffold1545_cov63	1719937	C	A
scaffold1545_cov63	1719938	A	T
scaffold1545_cov63	1719943	C	A
scaffold1545_cov63	1719946	C	T
scaffold1545_cov63	1719950	A	T
scaffold1545_cov63	1719953	G	T,A
scaffold1545_cov63	1719954	A	T
scaffold1545_cov63	1719955	G	A
scaffold1545_cov63	1719960	T	A
scaffold1545_cov63	1719968	G	C,T
scaffold1545_cov63	1719969	C	T
scaffold1545_cov63	1719973	A	C,T
scaffold1545_cov63	1719974	T	C
scaffold1545_cov63	1719977	A	T
scaffold1545_cov63	1719979	C	T
scaffold1545_cov63	1719988	C	G
scaffold1545_cov63	1719998	C	A,T
scaffold1545_cov63	1720006	T	C
scaffold1545_cov63	1720012	C	T
scaffold1545_cov63	1720018	A	C
scaffold1545_cov63	1720027	A	C
scaffold1545_cov63	1720036	A	G
scaffold1545_cov63	1720037	A	G
scaffold1545_cov63	1720040	T	C
scaffold1545_cov63	1720043	C	T
scaffold1545_cov63	1720044	T	C
scaffold1545_cov63	1720045	G	A
scaffold1545_cov63	1720046	T	A
scaffold1545_cov63	1720050	C	T
scaffold1545_cov63	1720053	T	G
scaffold1545_cov63	1720055	C	G,T
scaffold1545_cov63	1720056	G	C
scaffold1545_cov63	1720057	C	T
scaffold1545_cov63	1720058	A	G
scaffold1545_cov63	1720062	C	G
scaffold1545_cov63	1720067	T	A
scaffold1545_cov63	1720068	A	G
scaffold1545_cov63	1720076	C	A,T
[truncated: 32,173 more rows]

## Sheet: Supplementary Table 17
Supplementary Table 17. Artificially selected regions in Gilo and Shum
scaffold ID	Gilo		Shum
	start	end	start	end
scaffold100067_cov101	1	10000	NA	NA
scaffold10021_cov50	NA	NA	1	10000
scaffold100296_cov75	1	10000	NA	NA
scaffold100375_cov76	1	10000	NA	NA
scaffold100395_cov57	1	10000	NA	NA
scaffold100416_cov74	1	10000	1	10000
scaffold100488_cov64	1	10000	NA	NA
scaffold10054_cov65	1900001	1910000	NA	NA
scaffold10054_cov65	570001	580000	NA	NA
scaffold10054_cov65	590001	600000	NA	NA
scaffold10054_cov65	810001	820000	NA	NA
scaffold100569_cov58	NA	NA	1	10000
scaffold100578_cov67	1	10000	NA	NA
scaffold100625_cov68	NA	NA	1	10000
scaffold100694_cov93	NA	NA	1	10000
scaffold100827_cov79	NA	NA	1	10000
scaffold100844_cov55	1	10000	NA	NA
scaffold100893_cov61	1	10000	NA	NA
scaffold100935_cov53	1	10000	NA	NA
scaffold100961_cov56	1	10000	NA	NA
scaffold101024_cov93	NA	NA	1	10000
scaffold101050_cov77	NA	NA	1	10000
scaffold101053_cov69	1	10000	NA	NA
scaffold101069_cov74	1	10000	NA	NA
scaffold101094_cov70	NA	NA	1	10000
scaffold101227_cov55	NA	NA	1	10000
scaffold10129_cov67	NA	NA	1	10000
scaffold101325_cov79	NA	NA	1	10000
scaffold101347_cov63	NA	NA	1	10000
scaffold10146_cov86	1	10000	NA	NA
scaffold101565_cov55	1	10000	NA	NA
scaffold101739_cov54	NA	NA	1	10000
scaffold10178_cov59	1	10000	NA	NA
scaffold10179_cov60	1	10000	NA	NA
scaffold10180_cov55	1	10000	NA	NA
scaffold101852_cov33	1	10000	NA	NA
scaffold101875_cov58	NA	NA	1	10000
scaffold101956_cov70	1	10000	NA	NA
scaffold102112_cov77	NA	NA	1	10000
scaffold102121_cov61	NA	NA	1	10000
scaffold102139_cov55	1	10000	NA	NA
scaffold102270_cov29	1	10000	NA	NA
scaffold102316_cov55	1	10000	NA	NA
scaffold102403_cov65	NA	NA	1	10000
scaffold102419_cov52	1	10000	NA	NA
scaffold102866_cov63	1	10000	NA	NA
scaffold102959_cov55	1	10000	NA	NA
scaffold10302_cov63	1	10000	1	10000
scaffold10317_cov64	170001	180000	NA	NA
scaffold10317_cov64	290001	300000	NA	NA
scaffold103318_cov59	1	10000	NA	NA
scaffold103359_cov68	NA	NA	1	10000
scaffold103529_cov70	1	10000	NA	NA
scaffold103648_cov47	NA	NA	1	10000
scaffold103682_cov57	1	10000	NA	NA
scaffold10379_cov57	1	10000	NA	NA
scaffold103875_cov59	1	10000	NA	NA
scaffold103896_cov58	1	10000	NA	NA
scaffold103934_cov62	NA	NA	1	10000
scaffold103947_cov62	1	10000	NA	NA
scaffold103975_cov70	NA	NA	1	10000
scaffold103976_cov56	1	10000	1	10000
scaffold103990_cov62	NA	NA	1	10000
scaffold104050_cov59	1	10000	NA	NA
scaffold1042_cov62	1	10000	NA	NA
scaffold1042_cov62	20001	30000	NA	NA
scaffold1042_cov62	50001	60000	NA	NA
scaffold1042_cov62	60001	70000	NA	NA
scaffold104495_cov54	1	10000	NA	NA
scaffold104599_cov68	1	10000	NA	NA
scaffold104795_cov55	1	10000	NA	NA
scaffold10479_cov61	1	10000	NA	NA
scaffold104828_cov61	1	10000	NA	NA
scaffold104882_cov62	NA	NA	1	10000
scaffold104889_cov59	1	10000	NA	NA
scaffold104_cov65	NA	NA	1	10000
scaffold105033_cov64	NA	NA	1	10000
scaffold105114_cov67	1	10000	NA	NA
scaffold105189_cov26	1	10000	NA	NA
scaffold105434_cov79	NA	NA	1	10000
scaffold105501_cov77	1	10000	1	10000
scaffold105521_cov67	1	10000	NA	NA
scaffold10557_cov49	NA	NA	1	10000
scaffold10558_cov48	NA	NA	1	10000
scaffold105628_cov61	1	10000	NA	NA
scaffold105636_cov52	NA	NA	1	10000
scaffold10574_cov63	680001	690000	NA	NA
scaffold10574_cov63	730001	740000	NA	NA
scaffold10574_cov63	780001	790000	NA	NA
scaffold105811_cov51	1	10000	NA	NA
scaffold105838_cov77	1	10000	NA	NA
scaffold105866_cov103	NA	NA	1	10000
scaffold105955_cov61	NA	NA	1	10000
scaffold106012_cov54	1	10000	NA	NA
scaffold106029_cov62	NA	NA	1	10000
scaffold106078_cov68	1	10000	NA	NA
scaffold106118_cov59	1	10000	NA	NA
scaffold106149_cov61	NA	NA	1	10000
scaffold106172_cov36	1	10000	1	10000
scaffold106284_cov76	NA	NA	1	10000
scaffold10645_cov71	NA	NA	1	10000
scaffold106503_cov70	NA	NA	1	10000
scaffold106679_cov59	NA	NA	1	10000
scaffold10667_cov65	1	10000	NA	NA
scaffold106868_cov59	1	10000	NA	NA
scaffold106958_cov40	NA	NA	1	10000
scaffold106968_cov46	NA	NA	1	10000
scaffold107269_cov59	1	10000	NA	NA
scaffold107331_cov54	1	10000	1	10000
scaffold107484_cov62	1	10000	NA	NA
scaffold107564_cov61	NA	NA	1	10000
scaffold107698_cov52	NA	NA	1	10000
scaffold10774_cov82	NA	NA	1	10000
scaffold107784_cov66	NA	NA	1	10000
scaffold107973_cov55	1	10000	1	10000
scaffold10810_cov70	1	10000	NA	NA
scaffold108151_cov61	NA	NA	1	10000
scaffold108233_cov65	1	10000	NA	NA
scaffold108384_cov65	1	10000	NA	NA
scaffold108553_cov70	1	10000	NA	NA
scaffold108559_cov66	1	10000	NA	NA
scaffold10856_cov84	1	10000	NA	NA
scaffold108582_cov77	1	10000	NA	NA
scaffold108633_cov58	1	10000	NA	NA
scaffold10865_cov64	1	10000	NA	NA
scaffold108859_cov38	NA	NA	1	10000
scaffold108931_cov40	1	10000	NA	NA
scaffold10895_cov60	1	10000	NA	NA
scaffold10895_cov60	10001	20000	NA	NA
scaffold10895_cov60	20001	30000	NA	NA
scaffold10895_cov60	30001	40000	NA	NA
scaffold10895_cov60	40001	50000	NA	NA
scaffold10896_cov67	1	10000	NA	NA
scaffold10897_cov61	1	10000	NA	NA
scaffold109012_cov56	NA	NA	1	10000
scaffold109135_cov54	1	10000	NA	NA
scaffold109147_cov119	NA	NA	1	10000
scaffold109193_cov66	NA	NA	1	10000
scaffold109208_cov66	1	10000	NA	NA
scaffold10923_cov58	NA	NA	1	10000
scaffold109243_cov66	NA	NA	1	10000
scaffold109334_cov70	1	10000	NA	NA
scaffold109336_cov67	1	10000	NA	NA
scaffold109439_cov66	NA	NA	1	10000
scaffold109458_cov64	1	10000	NA	NA
scaffold109528_cov62	NA	NA	1	10000
scaffold109680_cov70	1	10000	NA	NA
scaffold109777_cov75	1	10000	NA	NA
scaffold109845_cov72	NA	NA	1	10000
scaffold109982_cov55	NA	NA	1	10000
scaffold110044_cov88	NA	NA	1	10000
scaffold11026_cov64	NA	NA	1	10000
scaffold110291_cov129	NA	NA	1	10000
scaffold110343_cov78	NA	NA	1	10000
scaffold110626_cov70	NA	NA	1	10000
scaffold110691_cov46	1	10000	NA	NA
scaffold110741_cov57	NA	NA	1	10000
scaffold110793_cov33	1	10000	NA	NA
scaffold1107_cov64	NA	NA	870001	880000
scaffold110853_cov55	1	10000	NA	NA
scaffold11100_cov69	1	10000	NA	NA
scaffold111124_cov70	NA	NA	1	10000
scaffold111194_cov79	NA	NA	1	10000
scaffold11129_cov64	1250001	1260000	NA	NA
scaffold11129_cov64	1260001	1270000	NA	NA
scaffold11129_cov64	1270001	1280000	NA	NA
scaffold11129_cov64	1290001	1300000	NA	NA
scaffold11129_cov64	1310001	1320000	NA	NA
scaffold11129_cov64	1320001	1330000	NA	NA
scaffold11129_cov64	1330001	1340000	NA	NA
scaffold11129_cov64	1350001	1360000	NA	NA
scaffold11129_cov64	1360001	1370000	NA	NA
scaffold11129_cov64	1370001	1380000	NA	NA
scaffold11129_cov64	1380001	1390000	NA	NA
scaffold11129_cov64	1390001	1400000	NA	NA
scaffold11129_cov64	1400001	1410000	NA	NA
scaffold11129_cov64	1410001	1420000	NA	NA
scaffold11129_cov64	1420001	1430000	NA	NA
scaffold11129_cov64	1430001	1440000	NA	NA
scaffold11129_cov64	1440001	1450000	NA	NA
scaffold11129_cov64	1450001	1460000	NA	NA
scaffold11129_cov64	1460001	1470000	NA	NA
scaffold11129_cov64	1470001	1480000	NA	NA
scaffold11129_cov64	1480001	1490000	NA	NA
scaffold111494_cov67	NA	NA	1	10000
scaffold111509_cov70	NA	NA	1	10000
scaffold11152_cov73	1	10000	NA	NA
scaffold111622_cov70	1	10000	NA	NA
scaffold11166_cov114	NA	NA	1	10000
scaffold111781_cov63	NA	NA	1	10000
scaffold11186_cov63	260001	270000	NA	NA
scaffold11186_cov63	270001	280000	NA	NA
scaffold11186_cov63	380001	390000	NA	NA
scaffold111912_cov22	1	10000	NA	NA
scaffold112137_cov53	1	10000	NA	NA
scaffold112150_cov112	1	10000	NA	NA
scaffold112188_cov33	1	10000	NA	NA
scaffold11223_cov63	1220001	1230000	NA	NA
scaffold11223_cov63	160001	170000	NA	NA
scaffold11223_cov63	70001	80000	NA	NA
scaffold112403_cov22	1	10000	1	10000
scaffold112434_cov63	NA	NA	1	10000
scaffold112517_cov22	1	10000	NA	NA
scaffold112518_cov67	NA	NA	1	10000
scaffold112612_cov64	1	10000	NA	NA
scaffold11266_cov53	1	10000	NA	NA
scaffold11282_cov61	140001	150000	NA	NA
scaffold11282_cov61	160001	170000	NA	NA
scaffold11282_cov61	180001	190000	NA	NA
scaffold112841_cov65	NA	NA	1	10000
scaffold112880_cov44	1	10000	NA	NA
scaffold112907_cov88	1	10000	NA	NA
scaffold112984_cov61	NA	NA	1	10000
scaffold1129_cov63	160001	170000	NA	NA
scaffold1129_cov63	420001	430000	NA	NA
scaffold1129_cov63	500001	510000	NA	NA
scaffold1129_cov63	70001	80000	NA	NA
scaffold1129_cov63	80001	90000	NA	NA
scaffold113080_cov51	1	10000	NA	NA
scaffold11318_cov59	1	10000	NA	NA
scaffold113197_cov52	1	10000	NA	NA
scaffold113288_cov56	NA	NA	1	10000
scaffold113489_cov74	NA	NA	1	10000
scaffold113507_cov72	NA	NA	1	10000
scaffold113658_cov70	1	10000	1	10000
scaffold113745_cov57	NA	NA	1	10000
scaffold11399_cov67	NA	NA	1	10000
scaffold114054_cov50	1	10000	NA	NA
scaffold114185_cov55	1	10000	NA	NA
scaffold11421_cov55	1	10000	NA	NA
scaffold114382_cov55	1	10000	NA	NA
scaffold114482_cov74	NA	NA	1	10000
scaffold114600_cov59	NA	NA	1	10000
scaffold114660_cov113	1	10000	NA	NA
scaffold114792_cov79	1	10000	NA	NA
scaffold114894_cov52	1	10000	NA	NA
scaffold11507_cov64	NA	NA	1	10000
scaffold11532_cov66	NA	NA	1	10000
scaffold115531_cov68	NA	NA	1	10000
scaffold115583_cov92	1	10000	NA	NA
scaffold11563_cov59	1	10000	NA	NA
scaffold115870_cov75	NA	NA	1	10000
scaffold115878_cov127	1	10000	NA	NA
scaffold116063_cov57	NA	NA	1	10000
scaffold11626_cov57	20001	30000	NA	NA
scaffold116295_cov44	1	10000	NA	NA
scaffold116296_cov40	1	10000	NA	NA
scaffold116476_cov29	1	10000	NA	NA
scaffold116580_cov26	NA	NA	1	10000
scaffold116637_cov49	1	10000	1	10000
scaffold116684_cov61	80001	90000	NA	NA
scaffold116740_cov59	1	10000	NA	NA
scaffold116916_cov70	1	10000	1	10000
scaffold117283_cov66	NA	NA	1	10000
scaffold117440_cov55	NA	NA	1	10000
scaffold117535_cov55	NA	NA	1	10000
scaffold11758_cov60	NA	NA	1	10000
scaffold117682_cov57	1	10000	NA	NA
scaffold117723_cov65	1	10000	NA	NA
scaffold11776_cov69	50001	60000	NA	NA
scaffold11776_cov69	60001	70000	NA	NA
scaffold11776_cov69	70001	80000	NA	NA
scaffold11776_cov69	80001	90000	NA	NA
scaffold117789_cov75	1	10000	NA	NA
scaffold117811_cov57	NA	NA	1	10000
scaffold117883_cov68	NA	NA	1	10000
scaffold117993_cov72	1	10000	NA	NA
scaffold118006_cov55	NA	NA	1	10000
scaffold118007_cov65	NA	NA	1	10000
scaffold118083_cov55	1	10000	NA	NA
scaffold118227_cov60	1	10000	NA	NA
scaffold118556_cov80	NA	NA	1	10000
scaffold118642_cov62	NA	NA	1	10000
scaffold118691_cov109	NA	NA	1	10000
scaffold1186_cov42	1	10000	NA	NA
scaffold118704_cov59	1	10000	1	10000
scaffold119006_cov59	1	10000	NA	NA
scaffold119054_cov70	NA	NA	1	10000
scaffold119193_cov55	1	10000	NA	NA
scaffold11924_cov66	1	10000	NA	NA
scaffold119328_cov37	1	10000	NA	NA
scaffold119403_cov55	1	10000	NA	NA
scaffold119408_cov62	NA	NA	1	10000
scaffold11942_cov53	NA	NA	1	10000
scaffold119525_cov37	1	10000	NA	NA
scaffold119803_cov60	1	10000	NA	NA
scaffold12000_cov60	1	10000	1	10000
scaffold120103_cov66	NA	NA	1	10000
scaffold12010_cov65	1	10000	NA	NA
scaffold120111_cov63	NA	NA	1	10000
scaffold120135_cov51	NA	NA	1	10000
scaffold120139_cov60	1	10000	NA	NA
scaffold120163_cov56	NA	NA	1	10000
scaffold120181_cov40	1	10000	NA	NA
scaffold120202_cov60	1	10000	1	10000
scaffold120343_cov72	NA	NA	1	10000
scaffold120486_cov63	1	10000	NA	NA
scaffold120541_cov55	1	10000	NA	NA
scaffold12054_cov34	1	10000	NA	NA
scaffold120672_cov74	1	10000	1	10000
scaffold12074_cov71	NA	NA	1	10000
scaffold120919_cov74	1	10000	NA	NA
scaffold120923_cov49	NA	NA	1	10000
scaffold120964_cov57	NA	NA	1	10000
scaffold121213_cov64	NA	NA	1	10000
scaffold121253_cov97	NA	NA	1	10000
scaffold121278_cov48	NA	NA	1	10000
scaffold121325_cov22	1	10000	1	10000
scaffold121503_cov53	1	10000	NA	NA
scaffold121549_cov60	1	10000	NA	NA
scaffold121561_cov59	NA	NA	1	10000
scaffold121604_cov67	1	10000	1	10000
scaffold121639_cov70	1	10000	1	10000
scaffold121796_cov30	NA	NA	1	10000
scaffold121933_cov72	1	10000	NA	NA
scaffold12197_cov50	1	10000	NA	NA
scaffold122000_cov68	NA	NA	1	10000
scaffold122003_cov40	NA	NA	1	10000
scaffold12209_cov44	1	10000	NA	NA
scaffold12216_cov54	1	10000	NA	NA
scaffold12220_cov52	NA	NA	1	10000
scaffold122413_cov126	1	10000	1	10000
scaffold122618_cov77	NA	NA	1	10000
scaffold12261_cov62	1	10000	NA	NA
scaffold122746_cov54	1	10000	NA	NA
scaffold123031_cov129	1	10000	NA	NA
scaffold1230_cov65	1	10000	1	10000
scaffold123191_cov59	1	10000	NA	NA
scaffold12324_cov64	220001	230000	NA	NA
scaffold123252_cov110	NA	NA	1	10000
scaffold1232_cov46	1	10000	1	10000
scaffold1234_cov59	1	10000	NA	NA
scaffold123580_cov49	1	10000	NA	NA
scaffold123612_cov29	1	10000	1	10000
scaffold123778_cov18	NA	NA	1	10000
scaffold123808_cov55	1	10000	NA	NA
scaffold12380_cov55	1	10000	NA	NA
scaffold123858_cov55	1	10000	NA	NA
scaffold124079_cov97	1	10000	NA	NA
scaffold124169_cov68	NA	NA	1	10000
scaffold12427_cov60	1	10000	NA	NA
scaffold124280_cov61	1	10000	NA	NA
scaffold124326_cov57	1	10000	NA	NA
scaffold12445_cov73	NA	NA	1	10000
scaffold124618_cov93	NA	NA	1	10000
scaffold124622_cov74	1	10000	NA	NA
scaffold124724_cov40	NA	NA	1	10000
scaffold124854_cov40	1	10000	1	10000
scaffold125166_cov52	1	10000	NA	NA
scaffold12562_cov60	1	10000	NA	NA
scaffold125798_cov75	1	10000	NA	NA
scaffold125902_cov55	1	10000	NA	NA
scaffold126093_cov67	NA	NA	1	10000
scaffold126247_cov53	1	10000	1	10000
scaffold126316_cov53	NA	NA	1	10000
scaffold126386_cov75	1	10000	NA	NA
scaffold126469_cov70	NA	NA	1	10000
scaffold126902_cov54	1	10000	NA	NA
scaffold127055_cov81	1	10000	NA	NA
scaffold127056_cov72	NA	NA	1	10000
scaffold127270_cov55	NA	NA	1	10000
scaffold12731_cov33	1	10000	NA	NA
scaffold12736_cov59	NA	NA	1	10000
scaffold12737_cov50	1	10000	NA	NA
scaffold12746_cov78	1	10000	NA	NA
scaffold127639_cov60	NA	NA	1	10000
scaffold127787_cov66	NA	NA	1	10000
scaffold127813_cov76	NA	NA	1	10000
scaffold128168_cov65	1	10000	NA	NA
scaffold128224_cov66	NA	NA	1	10000
scaffold128345_cov66	1	10000	NA	NA
scaffold12841_cov59	1	10000	NA	NA
scaffold12841_cov59	20001	30000	NA	NA
scaffold12841_cov59	30001	40000	NA	NA
scaffold12841_cov59	40001	50000	NA	NA
scaffold12841_cov59	50001	60000	NA	NA
scaffold128518_cov21	NA	NA	1	10000
scaffold128696_cov18	NA	NA	1	10000
scaffold128914_cov106	1	10000	1	10000
scaffold128944_cov55	NA	NA	1	10000
scaffold129166_cov59	NA	NA	1	10000
scaffold1292_cov63	NA	NA	1	10000
scaffold129592_cov57	NA	NA	1	10000
scaffold129733_cov40	1	10000	NA	NA
scaffold12984_cov62	NA	NA	1	10000
scaffold129989_cov57	NA	NA	1	10000
scaffold13011_cov87	1	10000	NA	NA
scaffold130134_cov63	NA	NA	1	10000
scaffold130202_cov76	NA	NA	1	10000
scaffold130245_cov51	1	10000	NA	NA
scaffold130269_cov74	NA	NA	1	10000
scaffold1302_cov55	NA	NA	1	10000
scaffold130457_cov59	1	10000	NA	NA
scaffold130483_cov70	1	10000	NA	NA
scaffold130542_cov22	NA	NA	1	10000
scaffold130607_cov66	NA	NA	1	10000
scaffold131080_cov59	1	10000	NA	NA
scaffold13117_cov61	1	10000	NA	NA
scaffold13125_cov64	1	10000	NA	NA
scaffold13125_cov64	10001	20000	NA	NA
scaffold13125_cov64	20001	30000	NA	NA
scaffold13126_cov70	1	10000	NA	NA
scaffold13128_cov62	100001	110000	NA	NA
scaffold13128_cov62	110001	120000	NA	NA
scaffold13128_cov62	140001	150000	NA	NA
scaffold13128_cov62	150001	160000	NA	NA
scaffold13128_cov62	90001	100000	NA	NA
scaffold131339_cov52	NA	NA	1	10000
scaffold131374_cov65	NA	NA	1	10000
scaffold13172_cov65	150001	160000	NA	NA
scaffold13218_cov61	460001	470000	460001	470000
scaffold13218_cov61	550001	560000	NA	NA
scaffold13218_cov61	600001	610000	NA	NA
scaffold13218_cov61	690001	700000	NA	NA
scaffold13218_cov61	700001	710000	NA	NA
scaffold13218_cov61	710001	720000	NA	NA
scaffold13218_cov61	720001	730000	NA	NA
scaffold13218_cov61	730001	740000	NA	NA
scaffold13218_cov61	770001	780000	NA	NA
scaffold13218_cov61	800001	810000	NA	NA
scaffold13218_cov61	820001	830000	NA	NA
scaffold132201_cov52	1	10000	NA	NA
scaffold132476_cov59	NA	NA	1	10000
scaffold13251_cov61	1	10000	NA	NA
scaffold132612_cov44	1	10000	NA	NA
scaffold132681_cov45	NA	NA	1	10000
scaffold13283_cov62	1	10000	NA	NA
scaffold133131_cov55	NA	NA	1	10000
scaffold133186_cov63	1	10000	NA	NA
scaffold133292_cov22	NA	NA	1	10000
scaffold1332_cov78	1	10000	NA	NA
scaffold133338_cov61	1	10000	NA	NA
scaffold133591_cov55	1	10000	NA	NA
scaffold133835_cov103	1	10000	NA	NA
scaffold13388_cov61	NA	NA	1	10000
scaffold133970_cov48	NA	NA	1	10000
scaffold13430_cov55	NA	NA	1	10000
scaffold13437_cov52	1	10000	NA	NA
scaffold13446_cov66	NA	NA	1	10000
scaffold13453_cov81	1	10000	NA	NA
scaffold1346_cov75	1	10000	NA	NA
scaffold13477_cov36	1	10000	NA	NA
scaffold134822_cov70	1	10000	NA	NA
scaffold135223_cov48	1	10000	NA	NA
scaffold13524_cov68	500001	510000	NA	NA
scaffold13524_cov68	550001	560000	NA	NA
scaffold135266_cov77	1	10000	NA	NA
scaffold135827_cov81	1	10000	NA	NA
scaffold135986_cov66	NA	NA	1	10000
scaffold13605_cov63	1	10000	NA	NA
scaffold1361_cov59	1	10000	NA	NA
scaffold136337_cov22	NA	NA	1	10000
scaffold136370_cov55	NA	NA	1	10000
scaffold13673_cov55	1	10000	NA	NA
scaffold136770_cov18	1	10000	NA	NA
scaffold136781_cov66	NA	NA	1	10000
scaffold136861_cov44	1	10000	NA	NA
scaffold136881_cov125	1	10000	1	10000
scaffold1370_cov66	1	10000	NA	NA
scaffold13736_cov62	NA	NA	1	10000
scaffold137414_cov55	NA	NA	1	10000
scaffold137604_cov62	1	10000	NA	NA
scaffold13766_cov64	NA	NA	1	10000
scaffold13770_cov62	1	10000	NA	NA
scaffold137880_cov109	NA	NA	1	10000
scaffold137903_cov107	NA	NA	1	10000
scaffold138008_cov63	1	10000	1	10000
scaffold138091_cov91	NA	NA	1	10000
scaffold138361_cov59	1	10000	NA	NA
scaffold13836_cov58	NA	NA	1	10000
scaffold138370_cov69	NA	NA	1	10000
scaffold13839_cov66	NA	NA	1	10000
scaffold138402_cov51	1	10000	NA	NA
scaffold13842_cov70	NA	NA	1	10000
scaffold138433_cov58	1	10000	NA	NA
scaffold138434_cov61	1	10000	NA	NA
scaffold138436_cov69	1	10000	1	10000
scaffold13849_cov61	NA	NA	1	10000
scaffold138582_cov129	1	10000	NA	NA
scaffold138648_cov110	1	10000	NA	NA
scaffold138703_cov136	1	10000	NA	NA
scaffold13871_cov62	1	10000	NA	NA
scaffold138752_cov121	1	10000	NA	NA
scaffold13877_cov60	1	10000	NA	NA
scaffold138809_cov110	1	10000	NA	NA
scaffold138980_cov129	1	10000	NA	NA
scaffold139055_cov64	50001	60000	NA	NA
scaffold13906_cov76	1	10000	NA	NA
scaffold139121_cov133	1	10000	NA	NA
scaffold139154_cov72	NA	NA	1	10000
scaffold139324_cov110	NA	NA	1	10000
scaffold139474_cov92	NA	NA	1	10000
scaffold139524_cov57	1	10000	NA	NA
scaffold139575_cov55	1	10000	NA	NA
scaffold13958_cov55	1	10000	NA	NA
scaffold139614_cov62	1	10000	NA	NA
scaffold13964_cov61	1	10000	NA	NA
scaffold13970_cov62	1	10000	NA	NA
scaffold139769_cov77	NA	NA	1	10000
scaffold139828_cov83	NA	NA	1	10000
scaffold139913_cov62	NA	NA	1	10000
scaffold139934_cov57	1	10000	NA	NA
scaffold139986_cov50	1	10000	NA	NA
scaffold139996_cov61	1	10000	NA	NA
scaffold139997_cov42	1	10000	NA	NA
scaffold140034_cov78	1	10000	1	10000
scaffold140036_cov72	1	10000	NA	NA
scaffold140037_cov63	1	10000	NA	NA
scaffold140060_cov54	1	10000	NA	NA
scaffold140065_cov78	1	10000	NA	NA
scaffold140066_cov74	1	10000	NA	NA
scaffold140113_cov40	1	10000	NA	NA
scaffold140141_cov66	1	10000	NA	NA
scaffold14018_cov69	1	10000	NA	NA
scaffold14018_cov69	150001	160000	NA	NA
scaffold14018_cov69	20001	30000	NA	NA
scaffold14018_cov69	30001	40000	NA	NA
scaffold14018_cov69	40001	50000	NA	NA
scaffold14018_cov69	70001	80000	NA	NA
scaffold140218_cov56	1	10000	NA	NA
scaffold140255_cov60	1	10000	NA	NA
scaffold140341_cov55	NA	NA	1	10000
scaffold140345_cov61	1270001	1280000	NA	NA
scaffold140345_cov61	1280001	1290000	NA	NA
scaffold140345_cov61	1290001	1300000	NA	NA
scaffold140345_cov61	1300001	1310000	NA	NA
scaffold140382_cov53	1	10000	NA	NA
scaffold140387_cov62	200001	210000	NA	NA
scaffold140387_cov62	230001	240000	NA	NA
scaffold140394_cov59	1	10000	NA	NA
scaffold140487_cov55	1	10000	NA	NA
scaffold14049_cov63	NA	NA	1	10000
scaffold140533_cov99	1	10000	NA	NA
scaffold140537_cov64	300001	310000	NA	NA
scaffold140586_cov52	NA	NA	1	10000
scaffold140615_cov61	NA	NA	1	10000
scaffold140618_cov64	1	10000	NA	NA
scaffold140715_cov59	1	10000	NA	NA
scaffold140719_cov55	1	10000	NA	NA
scaffold140721_cov61	1	10000	NA	NA
scaffold140791_cov64	1	10000	NA	NA
scaffold140808_cov60	1	10000	NA	NA
scaffold140810_cov55	1	10000	NA	NA
scaffold140825_cov47	1	10000	NA	NA
scaffold140857_cov68	1	10000	NA	NA
scaffold140947_cov58	1	10000	NA	NA
scaffold140948_cov65	1	10000	NA	NA
scaffold140948_cov65	180001	190000	NA	NA
scaffold140948_cov65	230001	240000	NA	NA
scaffold140948_cov65	40001	50000	NA	NA
scaffold140948_cov65	50001	60000	NA	NA
scaffold140948_cov65	60001	70000	NA	NA
scaffold140948_cov65	70001	80000	NA	NA
scaffold140948_cov65	80001	90000	NA	NA
scaffold14099_cov78	NA	NA	1	10000
scaffold141009_cov62	130001	140000	NA	NA
scaffold141012_cov47	1	10000	NA	NA
scaffold141042_cov62	1	10000	NA	NA
scaffold141042_cov62	80001	90000	NA	NA
scaffold141042_cov62	90001	100000	NA	NA
scaffold14109_cov69	NA	NA	1	10000
scaffold141102_cov61	100001	110000	NA	NA
scaffold141102_cov61	10001	20000	NA	NA
scaffold141102_cov61	110001	120000	NA	NA
scaffold141102_cov61	150001	160000	NA	NA
scaffold141102_cov61	170001	180000	NA	NA
scaffold141102_cov61	30001	40000	NA	NA
scaffold141102_cov61	40001	50000	NA	NA
scaffold141102_cov61	80001	90000	NA	NA
scaffold141199_cov77	1	10000	NA	NA
scaffold141362_cov64	1390001	1400000	NA	NA
scaffold141362_cov64	1680001	1690000	NA	NA
scaffold141362_cov64	1800001	1810000	NA	NA
scaffold141362_cov64	810001	820000	NA	NA
scaffold141362_cov64	870001	880000	NA	NA
scaffold141362_cov64	950001	960000	NA	NA
scaffold141440_cov70	NA	NA	1	10000
scaffold141448_cov66	1	10000	NA	NA
scaffold141464_cov63	1	10000	NA	NA
scaffold141471_cov64	NA	NA	1	10000
scaffold141600_cov59	1	10000	NA	NA
scaffold141665_cov55	1	10000	NA	NA
scaffold141684_cov70	NA	NA	1	10000
scaffold141700_cov62	1280001	1290000	NA	NA
scaffold141700_cov62	1290001	1300000	NA	NA
scaffold141700_cov62	1880001	1890000	NA	NA
scaffold141700_cov62	1900001	1910000	NA	NA
scaffold141700_cov62	1920001	1930000	NA	NA
scaffold141700_cov62	1930001	1940000	NA	NA
scaffold141700_cov62	1950001	1960000	NA	NA
scaffold141700_cov62	1970001	1980000	NA	NA
scaffold141700_cov62	1980001	1990000	NA	NA
scaffold141700_cov62	2010001	2020000	NA	NA
scaffold141700_cov62	2020001	2030000	NA	NA
scaffold141700_cov62	2040001	2050000	NA	NA
scaffold141700_cov62	2050001	2060000	NA	NA
scaffold141700_cov62	2070001	2080000	NA	NA
scaffold141700_cov62	2080001	2090000	NA	NA
scaffold141700_cov62	2090001	2100000	NA	NA
scaffold141700_cov62	2280001	2290000	NA	NA
scaffold141700_cov62	2290001	2300000	NA	NA
scaffold141700_cov62	2300001	2310000	NA	NA
scaffold141700_cov62	2310001	2320000	NA	NA
scaffold141700_cov62	2320001	2330000	NA	NA
scaffold141700_cov62	2340001	2350000	NA	NA
scaffold141700_cov62	2360001	2370000	NA	NA
scaffold141700_cov62	2380001	2390000	NA	NA
scaffold141700_cov62	2400001	2410000	NA	NA
scaffold141700_cov62	380001	390000	NA	NA
scaffold141736_cov57	1	10000	NA	NA
scaffold141753_cov55	1	10000	NA	NA
scaffold141759_cov62	1	10000	NA	NA
scaffold14177_cov75	NA	NA	1	10000
scaffold141796_cov63	1	10000	NA	NA
scaffold141838_cov53	NA	NA	1	10000
scaffold141889_cov69	1	10000	NA	NA
scaffold141958_cov68	1	10000	NA	NA
scaffold141990_cov54	1	10000	NA	NA
scaffold142002_cov60	1	10000	NA	NA
scaffold142045_cov59	1	10000	1	10000
scaffold142126_cov48	1	10000	NA	NA
scaffold142129_cov59	1	10000	NA	NA
scaffold14217_cov45	1	10000	NA	NA
scaffold142205_cov53	1	10000	NA	NA
scaffold142246_cov57	1	10000	NA	NA
scaffold142301_cov55	1	10000	NA	NA
scaffold14230_cov52	1	10000	NA	NA
scaffold142325_cov129	1	10000	1	10000
scaffold142356_cov62	NA	NA	1	10000
scaffold142389_cov38	1	10000	NA	NA
scaffold142438_cov68	NA	NA	1	10000
scaffold142468_cov51	NA	NA	1	10000
scaffold142495_cov41	1	10000	NA	NA
scaffold142504_cov109	1	10000	NA	NA
scaffold142569_cov66	1	10000	NA	NA
scaffold14257_cov63	NA	NA	1	10000
scaffold142608_cov61	1	10000	NA	NA
scaffold142611_cov58	1	10000	NA	NA
scaffold142617_cov68	NA	NA	1	10000
scaffold142680_cov59	NA	NA	1	10000
scaffold142696_cov74	NA	NA	1	10000
scaffold142734_cov75	NA	NA	1	10000
scaffold142754_cov63	110001	120000	NA	NA
scaffold142834_cov71	1	10000	1	10000
scaffold14285_cov67	90001	100000	90001	100000
scaffold142866_cov61	100001	110000	NA	NA
scaffold142866_cov61	40001	50000	NA	NA
scaffold142866_cov61	60001	70000	NA	NA
scaffold142866_cov61	70001	80000	NA	NA
scaffold142866_cov61	90001	100000	NA	NA
scaffold142886_cov55	NA	NA	1	10000
scaffold142897_cov28	NA	NA	1	10000
scaffold142_cov66	1	10000	NA	NA
scaffold143019_cov72	1	10000	NA	NA
scaffold143043_cov64	120001	130000	NA	NA
scaffold143043_cov64	130001	140000	NA	NA
scaffold143043_cov64	140001	150000	NA	NA
scaffold143043_cov64	170001	180000	NA	NA
scaffold143043_cov64	250001	260000	NA	NA
scaffold143043_cov64	480001	490000	NA	NA
scaffold143043_cov64	490001	500000	NA	NA
scaffold143043_cov64	520001	530000	NA	NA
scaffold143043_cov64	590001	600000	NA	NA
scaffold143043_cov64	600001	610000	NA	NA
scaffold143043_cov64	80001	90000	NA	NA
scaffold143043_cov64	90001	100000	NA	NA
scaffold143088_cov80	NA	NA	1	10000
scaffold143097_cov64	1	10000	NA	NA
scaffold143122_cov70	NA	NA	1	10000
scaffold143125_cov73	1	10000	1	10000
scaffold143130_cov61	1	10000	NA	NA
scaffold143244_cov61	1	10000	NA	NA
scaffold143247_cov78	1	10000	NA	NA
scaffold143364_cov57	1	10000	NA	NA
scaffold143450_cov68	1	10000	NA	NA
scaffold143470_cov59	NA	NA	1	10000
scaffold143510_cov63	1	10000	NA	NA
scaffold143511_cov71	1	10000	NA	NA
scaffold143562_cov72	NA	NA	1	10000
scaffold143651_cov69	NA	NA	1	10000
scaffold143716_cov64	1	10000	NA	NA
scaffold143731_cov64	100001	110000	NA	NA
scaffold143733_cov69	1	10000	NA	NA
scaffold143761_cov68	NA	NA	1	10000
scaffold143787_cov53	1	10000	NA	NA
scaffold14378_cov80	NA	NA	1	10000
scaffold143790_cov51	NA	NA	1	10000
scaffold143835_cov61	1	10000	NA	NA
scaffold14394_cov65	NA	NA	1	10000
scaffold143950_cov63	1	10000	NA	NA
scaffold143954_cov49	NA	NA	1	10000
scaffold14398_cov59	1	10000	NA	NA
scaffold144060_cov60	NA	NA	1	10000
scaffold144106_cov65	1140001	1150000	NA	NA
scaffold144106_cov65	410001	420000	NA	NA
scaffold144119_cov65	1	10000	NA	NA
scaffold144165_cov68	1	10000	NA	NA
scaffold144179_cov62	500001	510000	NA	NA
scaffold144179_cov62	510001	520000	NA	NA
scaffold144186_cov55	1	10000	NA	NA
scaffold144210_cov89	1	10000	NA	NA
scaffold144239_cov62	60001	70000	NA	NA
scaffold144240_cov65	1	10000	NA	NA
scaffold144277_cov38	NA	NA	1	10000
scaffold14433_cov88	1	10000	NA	NA
scaffold144365_cov61	1	10000	NA	NA
scaffold144418_cov63	1	10000	NA	NA
scaffold144428_cov64	1	10000	NA	NA
scaffold14444_cov59	1	10000	NA	NA
scaffold1445_cov64	50001	60000	NA	NA
scaffold1445_cov64	60001	70000	NA	NA
scaffold1445_cov64	70001	80000	NA	NA
scaffold1445_cov64	970001	980000	NA	NA
scaffold144626_cov54	1	10000	NA	NA
scaffold14464_cov38	1	10000	NA	NA
scaffold144656_cov62	1	10000	NA	NA
scaffold144690_cov66	1	10000	NA	NA
scaffold144710_cov61	1	10000	NA	NA
scaffold144714_cov61	110001	120000	NA	NA
scaffold144714_cov61	120001	130000	NA	NA
scaffold144804_cov58	NA	NA	1	10000
scaffold144874_cov70	1	10000	1	10000
scaffold144885_cov53	1	10000	NA	NA
scaffold1448_cov59	1	10000	NA	NA
scaffold144902_cov55	1	10000	NA	NA
scaffold144905_cov55	NA	NA	1	10000
scaffold145021_cov61	1	10000	NA	NA
scaffold145115_cov59	1	10000	NA	NA
scaffold145121_cov41	1	10000	NA	NA
scaffold145310_cov74	1	10000	NA	NA
scaffold145357_cov55	1	10000	NA	NA
scaffold145384_cov74	1	10000	NA	NA
scaffold145387_cov71	1	10000	NA	NA
scaffold145438_cov59	1	10000	NA	NA
scaffold145479_cov64	NA	NA	1	10000
scaffold145516_cov122	NA	NA	1	10000
scaffold145518_cov95	1	10000	NA	NA
scaffold145782_cov59	NA	NA	1	10000
scaffold145979_cov118	1	10000	NA	NA
scaffold14614_cov59	1	10000	NA	NA
scaffold146273_cov101	1	10000	NA	NA
scaffold14650_cov65	1	10000	NA	NA
scaffold146571_cov59	NA	NA	1	10000
scaffold146584_cov61	NA	NA	1	10000
scaffold146637_cov125	NA	NA	1	10000
scaffold146646_cov82	1	10000	NA	NA
scaffold14675_cov72	1	10000	NA	NA
scaffold146762_cov52	1	10000	NA	NA
scaffold1467_cov62	360001	370000	NA	NA
scaffold1467_cov62	370001	380000	NA	NA
scaffold1467_cov62	380001	390000	NA	NA
scaffold1467_cov62	450001	460000	NA	NA
scaffold146815_cov67	NA	NA	1	10000
scaffold146843_cov133	1	10000	NA	NA
scaffold146884_cov107	1	10000	NA	NA
scaffold146889_cov85	1	10000	NA	NA
scaffold146918_cov114	1	10000	NA	NA
scaffold146936_cov125	1	10000	NA	NA
scaffold146974_cov133	1	10000	NA	NA
scaffold14701_cov69	1	10000	NA	NA
scaffold147030_cov125	1	10000	NA	NA
scaffold147065_cov125	1	10000	NA	NA
scaffold147080_cov121	1	10000	NA	NA
scaffold147099_cov114	1	10000	NA	NA
scaffold147100_cov110	1	10000	NA	NA
scaffold147175_cov92	1	10000	1	10000
scaffold147191_cov110	1	10000	NA	NA
scaffold147260_cov136	NA	NA	1	10000
scaffold147297_cov125	NA	NA	1	10000
scaffold147323_cov129	1	10000	NA	NA
scaffold147338_cov92	1	10000	NA	NA
scaffold147400_cov136	1	10000	NA	NA
scaffold147430_cov133	1	10000	NA	NA
scaffold147457_cov136	1	10000	NA	NA
scaffold147466_cov118	NA	NA	1	10000
scaffold147472_cov136	NA	NA	1	10000
scaffold147500_cov125	1	10000	NA	NA
scaffold147713_cov61	NA	NA	1	10000
scaffold147784_cov56	NA	NA	1	10000
scaffold14781_cov63	50001	60000	NA	NA
scaffold147963_cov55	1	10000	NA	NA
scaffold147979_cov56	1	10000	NA	NA
scaffold148004_cov61	NA	NA	1	10000
scaffold148024_cov64	130001	140000	130001	140000
scaffold14803_cov27	NA	NA	1	10000
scaffold148068_cov37	1	10000	NA	NA
scaffold148073_cov56	1	10000	NA	NA
scaffold1480_cov67	1	10000	NA	NA
scaffold148205_cov63	NA	NA	1	10000
scaffold148256_cov67	1	10000	NA	NA
scaffold148290_cov37	NA	NA	1	10000
scaffold148308_cov52	NA	NA	1	10000
scaffold148328_cov59	1	10000	NA	NA
scaffold148338_cov59	NA	NA	1	10000
scaffold148406_cov98	1	10000	1	10000
scaffold148493_cov66	NA	NA	1	10000
scaffold148535_cov55	1	10000	NA	NA
scaffold148539_cov70	NA	NA	1	10000
scaffold148558_cov35	1	10000	1	10000
scaffold148578_cov60	1	10000	NA	NA
scaffold148589_cov60	1	10000	NA	NA
scaffold148601_cov66	1	10000	1	10000
scaffold148680_cov64	1	10000	NA	NA
scaffold148779_cov72	1	10000	NA	NA
scaffold148784_cov65	30001	40000	NA	NA
scaffold148785_cov59	1	10000	NA	NA
scaffold148815_cov121	NA	NA	1	10000
scaffold148839_cov49	1	10000	NA	NA
scaffold148862_cov60	1	10000	NA	NA
scaffold148890_cov68	1	10000	NA	NA
scaffold148941_cov60	100001	110000	NA	NA
scaffold148941_cov60	110001	120000	NA	NA
scaffold148941_cov60	120001	130000	NA	NA
scaffold148941_cov60	130001	140000	NA	NA
scaffold148941_cov60	140001	150000	NA	NA
scaffold148941_cov60	160001	170000	NA	NA
scaffold148941_cov60	180001	190000	NA	NA
scaffold148941_cov60	360001	370000	NA	NA
scaffold148941_cov60	90001	100000	NA	NA
scaffold148944_cov62	520001	530000	NA	NA
scaffold148946_cov60	70001	80000	NA	NA
scaffold148947_cov62	20001	30000	NA	NA
scaffold148947_cov62	350001	360000	NA	NA
scaffold148947_cov62	420001	430000	NA	NA
scaffold148947_cov62	440001	450000	NA	NA
scaffold148947_cov62	520001	530000	NA	NA
scaffold148947_cov62	560001	570000	NA	NA
scaffold148947_cov62	590001	600000	NA	NA
scaffold148947_cov62	640001	650000	NA	NA
scaffold148947_cov62	660001	670000	NA	NA
scaffold148948_cov64	310001	320000	NA	NA
scaffold148948_cov64	600001	610000	NA	NA
scaffold148959_cov60	280001	290000	NA	NA
scaffold148959_cov60	290001	300000	NA	NA
scaffold148971_cov62	390001	400000	NA	NA
scaffold148971_cov62	400001	410000	NA	NA
scaffold148971_cov62	500001	510000	NA	NA
scaffold148974_cov62	100001	110000	NA	NA
scaffold148981_cov62	300001	310000	NA	NA
scaffold148981_cov62	320001	330000	NA	NA
scaffold148981_cov62	330001	340000	NA	NA
scaffold148983_cov69	20001	30000	NA	NA
scaffold148983_cov69	30001	40000	NA	NA
scaffold148983_cov69	60001	70000	NA	NA
scaffold148999_cov63	270001	280000	NA	NA
scaffold149001_cov65	170001	180000	NA	NA
scaffold149019_cov60	10001	20000	NA	NA
scaffold149054_cov58	10001	20000	NA	NA
scaffold14905_cov63	10001	20000	NA	NA
scaffold14905_cov63	110001	120000	NA	NA
scaffold14905_cov63	120001	130000	NA	NA
scaffold14905_cov63	130001	140000	130001	140000
scaffold14905_cov63	140001	150000	140001	150000
scaffold14905_cov63	150001	160000	NA	NA
scaffold14905_cov63	160001	170000	160001	170000
scaffold14905_cov63	180001	190000	NA	NA
scaffold14905_cov63	NA	NA	260001	270000
scaffold14905_cov63	290001	300000	NA	NA
scaffold14905_cov63	310001	320000	NA	NA
scaffold14905_cov63	NA	NA	40001	50000
scaffold14905_cov63	440001	450000	NA	NA
scaffold14905_cov63	460001	470000	NA	NA
scaffold14905_cov63	490001	500000	NA	NA
scaffold14905_cov63	500001	510000	NA	NA
scaffold14905_cov63	NA	NA	50001	60000
scaffold14905_cov63	580001	590000	NA	NA
scaffold14905_cov63	590001	600000	NA	NA
scaffold14905_cov63	600001	610000	NA	NA
scaffold14905_cov63	80001	90000	NA	NA
scaffold14905_cov63	NA	NA	90001	100000
scaffold149096_cov63	240001	250000	NA	NA
scaffold149098_cov63	540001	550000	NA	NA
scaffold149098_cov63	550001	560000	NA	NA
scaffold149102_cov61	1100001	1110000	NA	NA
scaffold149102_cov61	1110001	1120000	NA	NA
scaffold149102_cov61	1280001	1290000	NA	NA
scaffold149102_cov61	1290001	1300000	NA	NA
scaffold149102_cov61	1300001	1310000	NA	NA
scaffold149102_cov61	220001	230000	NA	NA
scaffold149102_cov61	400001	410000	NA	NA
scaffold149105_cov61	1160001	1170000	NA	NA
scaffold149105_cov61	650001	660000	NA	NA
scaffold149105_cov61	720001	730000	NA	NA
scaffold149105_cov61	730001	740000	NA	NA
scaffold149105_cov61	740001	750000	NA	NA
scaffold149105_cov61	750001	760000	NA	NA
scaffold149105_cov61	770001	780000	NA	NA
scaffold149109_cov61	1050001	1060000	NA	NA
scaffold149109_cov61	1060001	1070000	NA	NA
scaffold149109_cov61	1070001	1080000	NA	NA
scaffold149109_cov61	1080001	1090000	NA	NA
scaffold149109_cov61	1100001	1110000	NA	NA
scaffold149109_cov61	1170001	1180000	NA	NA
scaffold149109_cov61	1230001	1240000	NA	NA
scaffold149109_cov61	1240001	1250000	NA	NA
scaffold149109_cov61	1250001	1260000	NA	NA
scaffold149109_cov61	1260001	1270000	NA	NA
scaffold149109_cov61	1270001	1280000	NA	NA
scaffold149109_cov61	1430001	1440000	NA	NA
scaffold149109_cov61	1440001	1450000	NA	NA
scaffold149109_cov61	1450001	1460000	NA	NA
scaffold149109_cov61	1460001	1470000	NA	NA
scaffold149109_cov61	1470001	1480000	NA	NA
scaffold149109_cov61	1750001	1760000	NA	NA
scaffold149109_cov61	190001	200000	NA	NA
scaffold149109_cov61	840001	850000	NA	NA
scaffold149109_cov61	850001	860000	NA	NA
scaffold149122_cov63	NA	NA	1060001	1070000
scaffold149122_cov63	20001	30000	NA	NA
scaffold149122_cov63	30001	40000	NA	NA
scaffold149122_cov63	690001	700000	NA	NA
scaffold149128_cov65	330001	340000	NA	NA
scaffold149128_cov65	340001	350000	NA	NA
scaffold149128_cov65	350001	360000	NA	NA
scaffold149128_cov65	360001	370000	NA	NA
scaffold149128_cov65	450001	460000	NA	NA
scaffold149128_cov65	460001	470000	NA	NA
scaffold149128_cov65	470001	480000	NA	NA
scaffold149128_cov65	480001	490000	NA	NA
scaffold149128_cov65	590001	600000	NA	NA
scaffold149129_cov62	480001	490000	NA	NA
scaffold149129_cov62	510001	520000	NA	NA
scaffold149129_cov62	560001	570000	NA	NA
scaffold149129_cov62	630001	640000	NA	NA
scaffold149129_cov62	640001	650000	NA	NA
scaffold149129_cov62	690001	700000	NA	NA
scaffold149132_cov61	120001	130000	NA	NA
scaffold149132_cov61	130001	140000	NA	NA
scaffold149132_cov61	140001	150000	NA	NA
scaffold149132_cov61	170001	180000	NA	NA
scaffold149132_cov61	180001	190000	NA	NA
scaffold149132_cov61	190001	200000	NA	NA
scaffold149132_cov61	210001	220000	NA	NA
scaffold149132_cov61	240001	250000	NA	NA
scaffold149132_cov61	250001	260000	NA	NA
scaffold149132_cov61	280001	290000	NA	NA
scaffold149132_cov61	460001	470000	NA	NA
scaffold149138_cov61	160001	170000	NA	NA
scaffold149138_cov61	290001	300000	NA	NA
scaffold149138_cov61	40001	50000	NA	NA
scaffold149140_cov63	420001	430000	NA	NA
scaffold149142_cov62	450001	460000	NA	NA
scaffold149148_cov63	1010001	1020000	NA	NA
scaffold149148_cov63	1020001	1030000	NA	NA
scaffold149148_cov63	1030001	1040000	NA	NA
scaffold149148_cov63	1110001	1120000	NA	NA
scaffold149148_cov63	1150001	1160000	NA	NA
scaffold149148_cov63	1160001	1170000	NA	NA
scaffold149148_cov63	1310001	1320000	NA	NA
scaffold149148_cov63	1470001	1480000	NA	NA
scaffold149148_cov63	1540001	1550000	NA	NA
scaffold149148_cov63	1970001	1980000	1970001	1980000
scaffold149148_cov63	1980001	1990000	1980001	1990000
scaffold149148_cov63	440001	450000	NA	NA
scaffold149148_cov63	560001	570000	NA	NA
scaffold149148_cov63	630001	640000	NA	NA
scaffold149148_cov63	730001	740000	NA	NA
scaffold149148_cov63	800001	810000	NA	NA
scaffold149148_cov63	810001	820000	NA	NA
scaffold149148_cov63	820001	830000	NA	NA
scaffold149148_cov63	880001	890000	NA	NA
scaffold149148_cov63	970001	980000	NA	NA
scaffold149151_cov62	1000001	1010000	NA	NA
scaffold149151_cov62	1050001	1060000	NA	NA
scaffold149151_cov62	1060001	1070000	NA	NA
scaffold149151_cov62	1070001	1080000	NA	NA
scaffold149151_cov62	1080001	1090000	NA	NA
scaffold149151_cov62	1090001	1100000	NA	NA
scaffold149151_cov62	1100001	1110000	NA	NA
scaffold149151_cov62	1110001	1120000	NA	NA
scaffold149151_cov62	1120001	1130000	NA	NA
scaffold149151_cov62	1130001	1140000	NA	NA
scaffold149151_cov62	1140001	1150000	NA	NA
scaffold149151_cov62	1160001	1170000	NA	NA
scaffold149151_cov62	1170001	1180000	NA	NA
scaffold149151_cov62	1180001	1190000	NA	NA
scaffold149151_cov62	1190001	1200000	NA	NA
scaffold149151_cov62	1200001	1210000	NA	NA
scaffold149151_cov62	130001	140000	NA	NA
scaffold149151_cov62	140001	150000	NA	NA
scaffold149151_cov62	400001	410000	NA	NA
scaffold149151_cov62	430001	440000	NA	NA
scaffold149151_cov62	450001	460000	NA	NA
scaffold149151_cov62	50001	60000	NA	NA
scaffold149151_cov62	520001	530000	NA	NA
scaffold149151_cov62	530001	540000	NA	NA
scaffold149151_cov62	560001	570000	NA	NA
scaffold149151_cov62	600001	610000	NA	NA
scaffold149151_cov62	60001	70000	NA	NA
scaffold149151_cov62	630001	640000	NA	NA
scaffold149151_cov62	640001	650000	NA	NA
scaffold149151_cov62	660001	670000	NA	NA
scaffold149151_cov62	670001	680000	NA	NA
scaffold149151_cov62	690001	700000	NA	NA
scaffold149151_cov62	700001	710000	NA	NA
scaffold149151_cov62	740001	750000	NA	NA
scaffold149151_cov62	750001	760000	NA	NA
scaffold149151_cov62	760001	770000	NA	NA
scaffold149151_cov62	770001	780000	NA	NA
scaffold149151_cov62	780001	790000	NA	NA
scaffold149151_cov62	790001	800000	NA	NA
scaffold149151_cov62	810001	820000	NA	NA
scaffold149151_cov62	820001	830000	NA	NA
scaffold149151_cov62	830001	840000	NA	NA
scaffold149151_cov62	840001	850000	NA	NA
scaffold149151_cov62	870001	880000	NA	NA
scaffold149151_cov62	880001	890000	NA	NA
scaffold149151_cov62	890001	900000	NA	NA
scaffold149151_cov62	900001	910000	NA	NA
scaffold149151_cov62	910001	920000	NA	NA
scaffold149151_cov62	920001	930000	NA	NA
scaffold149151_cov62	930001	940000	NA	NA
scaffold149151_cov62	940001	950000	NA	NA
scaffold149151_cov62	950001	960000	NA	NA
scaffold149151_cov62	970001	980000	NA	NA
scaffold149151_cov62	980001	990000	NA	NA
scaffold149151_cov62	990001	1000000	NA	NA
scaffold149156_cov65	870001	880000	NA	NA
scaffold149161_cov64	1	10000	NA	NA
scaffold149161_cov64	320001	330000	NA	NA
scaffold149169_cov61	340001	350000	NA	NA
scaffold149183_cov60	220001	230000	NA	NA
scaffold149183_cov60	270001	280000	NA	NA
scaffold149183_cov60	280001	290000	NA	NA
scaffold149183_cov60	300001	310000	NA	NA
scaffold149183_cov60	310001	320000	NA	NA
scaffold149186_cov61	1000001	1010000	NA	NA
scaffold149186_cov61	1140001	1150000	NA	NA
scaffold149186_cov61	1150001	1160000	NA	NA
scaffold149186_cov61	140001	150000	NA	NA
scaffold149186_cov61	150001	160000	NA	NA
scaffold149186_cov61	160001	170000	NA	NA
scaffold149186_cov61	NA	NA	240001	250000
scaffold149186_cov61	290001	300000	NA	NA
scaffold149186_cov61	480001	490000	NA	NA
scaffold149186_cov61	490001	500000	NA	NA
scaffold149186_cov61	690001	700000	NA	NA
scaffold149186_cov61	970001	980000	NA	NA
scaffold149186_cov61	980001	990000	NA	NA
scaffold149186_cov61	990001	1000000	NA	NA
scaffold149189_cov61	1000001	1010000	NA	NA
scaffold149189_cov61	1160001	1170000	NA	NA
scaffold149189_cov61	1170001	1180000	NA	NA
scaffold149189_cov61	1180001	1190000	NA	NA
scaffold149189_cov61	1190001	1200000	NA	NA
scaffold149189_cov61	1200001	1210000	NA	NA
scaffold149189_cov61	1210001	1220000	NA	NA
scaffold149189_cov61	1260001	1270000	NA	NA
scaffold149189_cov61	920001	930000	NA	NA
scaffold149189_cov61	930001	940000	NA	NA
scaffold149189_cov61	940001	950000	NA	NA
scaffold149189_cov61	960001	970000	NA	NA
scaffold149189_cov61	990001	1000000	NA	NA
scaffold149192_cov66	1000001	1010000	NA	NA
scaffold149192_cov66	260001	270000	NA	NA
scaffold149192_cov66	270001	280000	NA	NA
scaffold149192_cov66	510001	520000	NA	NA
scaffold149192_cov66	550001	560000	NA	NA
scaffold149192_cov66	580001	590000	NA	NA
scaffold149192_cov66	590001	600000	NA	NA
scaffold149192_cov66	600001	610000	NA	NA
scaffold149192_cov66	610001	620000	NA	NA
scaffold149192_cov66	620001	630000	NA	NA
scaffold149192_cov66	630001	640000	NA	NA
scaffold149192_cov66	640001	650000	NA	NA
scaffold149192_cov66	650001	660000	NA	NA
scaffold149192_cov66	660001	670000	NA	NA
scaffold149192_cov66	670001	680000	NA	NA
scaffold149192_cov66	680001	690000	NA	NA
scaffold149192_cov66	690001	700000	NA	NA
scaffold149192_cov66	700001	710000	NA	NA
scaffold149192_cov66	710001	720000	NA	NA
scaffold149192_cov66	730001	740000	NA	NA
scaffold149192_cov66	740001	750000	NA	NA
scaffold149192_cov66	770001	780000	NA	NA
scaffold149192_cov66	780001	790000	NA	NA
scaffold149192_cov66	910001	920000	NA	NA
scaffold149192_cov66	920001	930000	NA	NA
scaffold149192_cov66	930001	940000	NA	NA
scaffold149192_cov66	970001	980000	NA	NA
scaffold149192_cov66	980001	990000	NA	NA
scaffold149192_cov66	990001	1000000	NA	NA
scaffold149193_cov59	140001	150000	NA	NA
scaffold149193_cov59	200001	210000	NA	NA
scaffold149193_cov59	210001	220000	NA	NA
scaffold149193_cov59	220001	230000	NA	NA
scaffold149194_cov59	10001	20000	NA	NA
scaffold149194_cov59	20001	30000	NA	NA
scaffold149194_cov59	30001	40000	NA	NA
scaffold149194_cov59	550001	560000	NA	NA
scaffold149194_cov59	580001	590000	NA	NA
scaffold149194_cov59	640001	650000	NA	NA
scaffold149194_cov59	650001	660000	NA	NA
scaffold149194_cov59	660001	670000	NA	NA
scaffold149194_cov59	670001	680000	NA	NA
scaffold149194_cov59	680001	690000	NA	NA
scaffold149194_cov59	690001	700000	NA	NA
scaffold149194_cov59	700001	710000	NA	NA
scaffold149194_cov59	710001	720000	NA	NA
scaffold149196_cov62	220001	230000	NA	NA
scaffold149196_cov62	260001	270000	NA	NA
scaffold149196_cov62	270001	280000	NA	NA
scaffold149196_cov62	300001	310000	NA	NA
scaffold149196_cov62	310001	320000	NA	NA
scaffold149196_cov62	320001	330000	NA	NA
scaffold149196_cov62	350001	360000	NA	NA
scaffold149196_cov62	360001	370000	NA	NA
scaffold149207_cov61	1410001	1420000	NA	NA
scaffold149209_cov65	140001	150000	NA	NA
scaffold149209_cov65	160001	170000	NA	NA
scaffold149229_cov62	100001	110000	NA	NA
scaffold149229_cov62	30001	40000	NA	NA
scaffold149229_cov62	40001	50000	NA	NA
scaffold149229_cov62	60001	70000	NA	NA
scaffold149229_cov62	90001	100000	NA	NA
scaffold149237_cov67	1000001	1010000	NA	NA
scaffold149237_cov67	1020001	1030000	NA	NA
scaffold149242_cov62	110001	120000	NA	NA
scaffold149242_cov62	NA	NA	420001	430000
scaffold149244_cov62	1140001	1150000	NA	NA
scaffold149247_cov62	600001	610000	NA	NA
scaffold149249_cov63	1160001	1170000	NA	NA
scaffold149249_cov63	1170001	1180000	NA	NA
scaffold149249_cov63	1180001	1190000	NA	NA
scaffold149249_cov63	1190001	1200000	NA	NA
scaffold149249_cov63	1200001	1210000	NA	NA
scaffold149249_cov63	1230001	1240000	NA	NA
scaffold149249_cov63	1570001	1580000	NA	NA
scaffold149249_cov63	1580001	1590000	NA	NA
scaffold149249_cov63	1590001	1600000	NA	NA
scaffold149249_cov63	1600001	1610000	NA	NA
scaffold149249_cov63	1630001	1640000	NA	NA
scaffold149249_cov63	1640001	1650000	NA	NA
scaffold149249_cov63	850001	860000	NA	NA
scaffold149249_cov63	880001	890000	NA	NA
scaffold149249_cov63	890001	900000	NA	NA
scaffold149249_cov63	910001	920000	NA	NA
scaffold149249_cov63	920001	930000	NA	NA
scaffold149269_cov60	NA	NA	300001	310000
scaffold149270_cov65	NA	NA	40001	50000
scaffold149274_cov62	910001	920000	NA	NA
scaffold149276_cov64	230001	240000	NA	NA
scaffold149287_cov60	730001	740000	NA	NA
scaffold149287_cov60	740001	750000	NA	NA
scaffold149290_cov62	720001	730000	NA	NA
scaffold149295_cov62	30001	40000	NA	NA
scaffold149295_cov62	40001	50000	NA	NA
scaffold149295_cov62	50001	60000	NA	NA
scaffold149295_cov62	60001	70000	NA	NA
scaffold149295_cov62	70001	80000	NA	NA
scaffold149300_cov62	180001	190000	NA	NA
scaffold149300_cov62	210001	220000	NA	NA
scaffold149303_cov67	80001	90000	NA	NA
scaffold149307_cov61	460001	470000	NA	NA
scaffold149308_cov64	100001	110000	NA	NA
scaffold149308_cov64	440001	450000	NA	NA
scaffold149309_cov63	580001	590000	NA	NA
scaffold149312_cov60	400001	410000	NA	NA
scaffold149313_cov62	140001	150000	NA	NA
scaffold149314_cov62	100001	110000	NA	NA
scaffold149314_cov62	1020001	1030000	NA	NA
scaffold149314_cov62	1180001	1190000	NA	NA
scaffold149314_cov62	1190001	1200000	NA	NA
scaffold149314_cov62	1210001	1220000	NA	NA
scaffold149314_cov62	1220001	1230000	NA	NA
scaffold149314_cov62	1260001	1270000	NA	NA
scaffold149314_cov62	1280001	1290000	NA	NA
scaffold149314_cov62	1290001	1300000	NA	NA
scaffold149314_cov62	1300001	1310000	NA	NA
scaffold149314_cov62	1510001	1520000	NA	NA
scaffold149314_cov62	1520001	1530000	NA	NA
scaffold149314_cov62	1600001	1610000	NA	NA
scaffold149314_cov62	1610001	1620000	NA	NA
scaffold149314_cov62	20001	30000	NA	NA
scaffold149314_cov62	2040001	2050000	NA	NA
scaffold149314_cov62	2050001	2060000	NA	NA
scaffold149314_cov62	2130001	2140000	NA	NA
scaffold149314_cov62	2140001	2150000	NA	NA
scaffold149314_cov62	2280001	2290000	NA	NA
scaffold149314_cov62	40001	50000	NA	NA
scaffold149314_cov62	50001	60000	NA	NA
scaffold149314_cov62	60001	70000	NA	NA
scaffold149314_cov62	70001	80000	NA	NA
scaffold149314_cov62	80001	90000	NA	NA
scaffold149314_cov62	810001	820000	NA	NA
scaffold149314_cov62	820001	830000	NA	NA
scaffold149314_cov62	90001	100000	NA	NA
scaffold149319_cov63	100001	110000	NA	NA
scaffold149319_cov63	10001	20000	NA	NA
scaffold149319_cov63	110001	120000	NA	NA
scaffold149319_cov63	120001	130000	NA	NA
scaffold149319_cov63	130001	140000	NA	NA
scaffold149319_cov63	140001	150000	NA	NA
scaffold149319_cov63	150001	160000	NA	NA
scaffold149319_cov63	160001	170000	NA	NA
scaffold149319_cov63	170001	180000	NA	NA
scaffold149319_cov63	190001	200000	NA	NA
scaffold149319_cov63	20001	30000	NA	NA
scaffold149319_cov63	210001	220000	NA	NA
scaffold149319_cov63	230001	240000	NA	NA
scaffold149319_cov63	250001	260000	NA	NA
scaffold149319_cov63	260001	270000	NA	NA
scaffold149319_cov63	270001	280000	NA	NA
scaffold149319_cov63	280001	290000	NA	NA
scaffold149319_cov63	30001	40000	NA	NA
scaffold149319_cov63	330001	340000	NA	NA
scaffold149319_cov63	340001	350000	NA	NA
scaffold149319_cov63	350001	360000	NA	NA
scaffold149319_cov63	360001	370000	NA	NA
scaffold149319_cov63	380001	390000	NA	NA
scaffold149319_cov63	410001	420000	NA	NA
scaffold149319_cov63	420001	430000	NA	NA
scaffold149319_cov63	430001	440000	NA	NA
scaffold149319_cov63	440001	450000	NA	NA
scaffold149319_cov63	460001	470000	NA	NA
scaffold149319_cov63	470001	480000	NA	NA
scaffold149319_cov63	480001	490000	NA	NA
scaffold149319_cov63	490001	500000	NA	NA
scaffold149319_cov63	500001	510000	NA	NA
scaffold149319_cov63	50001	60000	NA	NA
scaffold149319_cov63	510001	520000	NA	NA
scaffold149319_cov63	520001	530000	NA	NA
scaffold149319_cov63	530001	540000	NA	NA
scaffold149319_cov63	570001	580000	NA	NA
scaffold149319_cov63	580001	590000	NA	NA
scaffold149319_cov63	590001	600000	NA	NA
scaffold149319_cov63	600001	610000	NA	NA
scaffold149319_cov63	60001	70000	NA	NA
scaffold149319_cov63	610001	620000	NA	NA
scaffold149319_cov63	620001	630000	NA	NA
scaffold149319_cov63	630001	640000	NA	NA
scaffold149319_cov63	640001	650000	NA	NA
scaffold149319_cov63	650001	660000	NA	NA
scaffold149319_cov63	660001	670000	NA	NA
scaffold149319_cov63	670001	680000	NA	NA
scaffold149319_cov63	70001	80000	NA	NA
scaffold149319_cov63	800001	810000	NA	NA
scaffold149319_cov63	80001	90000	NA	NA
scaffold149319_cov63	810001	820000	NA	NA
scaffold149319_cov63	870001	880000	NA	NA
scaffold149319_cov63	90001	100000	NA	NA
scaffold149333_cov62	240001	250000	NA	NA
scaffold149333_cov62	310001	320000	NA	NA
scaffold149333_cov62	40001	50000	NA	NA
scaffold149333_cov62	420001	430000	NA	NA
scaffold149333_cov62	50001	60000	NA	NA
scaffold149341_cov60	130001	140000	NA	NA
scaffold149346_cov63	190001	200000	NA	NA
scaffold149346_cov63	230001	240000	NA	NA
scaffold149346_cov63	280001	290000	NA	NA
scaffold149346_cov63	510001	520000	NA	NA
scaffold149346_cov63	90001	100000	NA	NA
scaffold149349_cov62	370001	380000	NA	NA
scaffold149349_cov62	390001	400000	NA	NA
scaffold149349_cov62	400001	410000	NA	NA
scaffold149354_cov63	1210001	1220000	NA	NA
scaffold149355_cov64	100001	110000	NA	NA
scaffold149355_cov64	230001	240000	NA	NA
scaffold149355_cov64	330001	340000	NA	NA
scaffold149355_cov64	600001	610000	NA	NA
scaffold149355_cov64	630001	640000	NA	NA
scaffold149355_cov64	640001	650000	NA	NA
scaffold149355_cov64	650001	660000	NA	NA
scaffold149355_cov64	690001	700000	NA	NA
scaffold149355_cov64	70001	80000	NA	NA
scaffold149355_cov64	80001	90000	NA	NA
scaffold149355_cov64	90001	100000	NA	NA
scaffold149356_cov63	580001	590000	NA	NA
scaffold149356_cov63	590001	600000	NA	NA
scaffold149356_cov63	600001	610000	NA	NA
scaffold149356_cov63	610001	620000	NA	NA
scaffold149358_cov68	110001	120000	NA	NA
scaffold149358_cov68	80001	90000	NA	NA
scaffold149362_cov62	650001	660000	NA	NA
scaffold149380_cov61	50001	60000	NA	NA
scaffold149387_cov63	1140001	1150000	NA	NA
scaffold149387_cov63	820001	830000	NA	NA
scaffold149387_cov63	830001	840000	NA	NA
scaffold149387_cov63	910001	920000	NA	NA
scaffold149387_cov63	920001	930000	NA	NA
scaffold149387_cov63	930001	940000	NA	NA
scaffold149387_cov63	940001	950000	NA	NA
scaffold149387_cov63	980001	990000	NA	NA
scaffold149411_cov62	290001	300000	NA	NA
scaffold149411_cov62	300001	310000	NA	NA
scaffold149414_cov62	500001	510000	NA	NA
scaffold149414_cov62	690001	700000	NA	NA
scaffold149414_cov62	700001	710000	NA	NA
scaffold149414_cov62	710001	720000	NA	NA
scaffold149419_cov61	30001	40000	NA	NA
scaffold149434_cov62	460001	470000	NA	NA
scaffold149434_cov62	470001	480000	NA	NA
scaffold149434_cov62	480001	490000	NA	NA
scaffold149434_cov62	490001	500000	NA	NA
scaffold149434_cov62	500001	510000	NA	NA
scaffold149434_cov62	550001	560000	NA	NA
scaffold149434_cov62	960001	970000	NA	NA
scaffold149435_cov63	140001	150000	NA	NA
scaffold149435_cov63	150001	160000	NA	NA
scaffold149435_cov63	160001	170000	NA	NA
scaffold149435_cov63	170001	180000	NA	NA
scaffold149435_cov63	180001	190000	NA	NA
scaffold149439_cov62	670001	680000	NA	NA
scaffold149441_cov61	100001	110000	NA	NA
scaffold149441_cov61	370001	380000	NA	NA
scaffold149450_cov64	300001	310000	NA	NA
scaffold149450_cov64	310001	320000	NA	NA
scaffold149450_cov64	330001	340000	NA	NA
scaffold149450_cov64	340001	350000	NA	NA
scaffold149450_cov64	350001	360000	NA	NA
scaffold149453_cov65	80001	90000	NA	NA
scaffold149454_cov62	1050001	1060000	NA	NA
scaffold149454_cov62	1060001	1070000	NA	NA
scaffold149454_cov62	50001	60000	NA	NA
scaffold149454_cov62	80001	90000	NA	NA
scaffold149454_cov62	90001	100000	NA	NA
scaffold149456_cov67	190001	200000	NA	NA
scaffold149466_cov64	320001	330000	NA	NA
scaffold149466_cov64	330001	340000	NA	NA
scaffold149466_cov64	340001	350000	NA	NA
scaffold149466_cov64	360001	370000	NA	NA
scaffold149471_cov64	50001	60000	NA	NA
scaffold149472_cov63	160001	170000	NA	NA
scaffold149472_cov63	180001	190000	NA	NA
scaffold149472_cov63	190001	200000	NA	NA
scaffold149472_cov63	200001	210000	NA	NA
scaffold149474_cov62	440001	450000	NA	NA
scaffold149479_cov64	110001	120000	NA	NA
scaffold149479_cov64	120001	130000	NA	NA
scaffold149479_cov64	150001	160000	NA	NA
scaffold149479_cov64	160001	170000	NA	NA
scaffold149479_cov64	170001	180000	NA	NA
scaffold149479_cov64	220001	230000	NA	NA
scaffold149488_cov62	440001	450000	NA	NA
scaffold149488_cov62	450001	460000	NA	NA
scaffold149488_cov62	470001	480000	NA	NA
scaffold149488_cov62	480001	490000	NA	NA
scaffold149488_cov62	530001	540000	NA	NA
scaffold149488_cov62	550001	560000	NA	NA
scaffold149488_cov62	560001	570000	NA	NA
scaffold149488_cov62	570001	580000	NA	NA
scaffold149488_cov62	580001	590000	NA	NA
scaffold149488_cov62	590001	600000	NA	NA
scaffold149488_cov62	600001	610000	NA	NA
scaffold149488_cov62	610001	620000	NA	NA
scaffold149488_cov62	620001	630000	NA	NA
scaffold149494_cov61	10001	20000	NA	NA
scaffold149503_cov64	70001	80000	NA	NA
scaffold149521_cov61	70001	80000	NA	NA
scaffold149523_cov63	740001	750000	NA	NA
scaffold149526_cov66	10001	20000	NA	NA
scaffold14952_cov61	170001	180000	NA	NA
scaffold149535_cov63	30001	40000	NA	NA
scaffold149535_cov63	40001	50000	NA	NA
scaffold149543_cov61	60001	70000	NA	NA
scaffold149543_cov61	70001	80000	NA	NA
scaffold149543_cov61	80001	90000	NA	NA
scaffold149543_cov61	90001	100000	NA	NA
scaffold149548_cov63	100001	110000	NA	NA
scaffold149548_cov63	110001	120000	NA	NA
scaffold149548_cov63	120001	130000	NA	NA
scaffold149548_cov63	130001	140000	NA	NA
scaffold149548_cov63	140001	150000	NA	NA
scaffold149598_cov65	40001	50000	NA	NA
scaffold149602_cov62	130001	140000	NA	NA
scaffold149603_cov64	140001	150000	NA	NA
scaffold149610_cov63	390001	400000	NA	NA
scaffold149610_cov63	410001	420000	NA	NA
scaffold149613_cov62	410001	420000	NA	NA
scaffold149613_cov62	420001	430000	NA	NA
scaffold149634_cov61	160001	170000	NA	NA
scaffold149647_cov62	1620001	1630000	NA	NA
scaffold149647_cov62	1640001	1650000	NA	NA
scaffold149647_cov62	1690001	1700000	NA	NA
scaffold149647_cov62	1720001	1730000	NA	NA
scaffold149647_cov62	1740001	1750000	NA	NA
scaffold149647_cov62	1830001	1840000	NA	NA
scaffold149647_cov62	2140001	2150000	NA	NA
scaffold149647_cov62	2150001	2160000	NA	NA
scaffold149647_cov62	NA	NA	2400001	2410000
scaffold149647_cov62	NA	NA	2410001	2420000
scaffold149647_cov62	250001	260000	NA	NA
scaffold149647_cov62	260001	270000	NA	NA
scaffold149647_cov62	270001	280000	NA	NA
scaffold149647_cov62	280001	290000	NA	NA
scaffold149647_cov62	290001	300000	NA	NA
scaffold149655_cov63	10001	20000	NA	NA
scaffold149655_cov63	20001	30000	NA	NA
scaffold149664_cov63	60001	70000	NA	NA
scaffold149671_cov60	60001	70000	NA	NA
scaffold149672_cov61	10001	20000	NA	NA
scaffold149672_cov61	140001	150000	NA	NA
scaffold149672_cov61	150001	160000	NA	NA
scaffold149672_cov61	90001	100000	NA	NA
scaffold14971_cov64	20001	30000	NA	NA
scaffold149731_cov62	1010001	1020000	NA	NA
scaffold149749_cov64	430001	440000	NA	NA
scaffold149753_cov63	140001	150000	NA	NA
scaffold149759_cov63	10001	20000	NA	NA
scaffold149778_cov62	20001	30000	NA	NA
scaffold149779_cov61	50001	60000	NA	NA
scaffold149779_cov61	70001	80000	NA	NA
scaffold149779_cov61	80001	90000	NA	NA
scaffold149784_cov63	1	10000	NA	NA
scaffold149784_cov63	100001	110000	NA	NA
scaffold149784_cov63	10001	20000	NA	NA
scaffold149784_cov63	1090001	1100000	NA	NA
scaffold149784_cov63	110001	120000	NA	NA
scaffold149784_cov63	1110001	1120000	NA	NA
scaffold149784_cov63	1120001	1130000	NA	NA
scaffold149784_cov63	1140001	1150000	NA	NA
scaffold149784_cov63	1150001	1160000	NA	NA
scaffold149784_cov63	130001	140000	NA	NA
scaffold149784_cov63	150001	160000	NA	NA
scaffold149784_cov63	160001	170000	NA	NA
scaffold149784_cov63	20001	30000	NA	NA
scaffold149784_cov63	30001	40000	NA	NA
scaffold149784_cov63	40001	50000	NA	NA
scaffold149784_cov63	440001	450000	NA	NA
scaffold149784_cov63	450001	460000	NA	NA
scaffold149784_cov63	460001	470000	NA	NA
scaffold149784_cov63	50001	60000	NA	NA
scaffold149784_cov63	570001	580000	NA	NA
scaffold149784_cov63	580001	590000	NA	NA
scaffold149784_cov63	60001	70000	NA	NA
scaffold149784_cov63	610001	620000	NA	NA
scaffold149784_cov63	670001	680000	NA	NA
scaffold149784_cov63	70001	80000	NA	NA
scaffold149784_cov63	740001	750000	NA	NA
scaffold149784_cov63	750001	760000	NA	NA
scaffold149784_cov63	760001	770000	NA	NA
scaffold149784_cov63	770001	780000	NA	NA
scaffold149784_cov63	780001	790000	NA	NA
scaffold149784_cov63	790001	800000	NA	NA
scaffold149784_cov63	800001	810000	NA	NA
scaffold149784_cov63	810001	820000	NA	NA
scaffold149784_cov63	850001	860000	NA	NA
scaffold149784_cov63	890001	900000	NA	NA
scaffold149784_cov63	940001	950000	NA	NA
scaffold149784_cov63	950001	960000	NA	NA
scaffold149784_cov63	960001	970000	NA	NA
scaffold149784_cov63	970001	980000	NA	NA
scaffold149786_cov57	160001	170000	NA	NA
scaffold149786_cov57	170001	180000	NA	NA
scaffold149807_cov64	10001	20000	NA	NA
scaffold149807_cov64	20001	30000	NA	NA
scaffold149807_cov64	40001	50000	NA	NA
scaffold149807_cov64	50001	60000	NA	NA
scaffold149807_cov64	60001	70000	NA	NA
scaffold149807_cov64	70001	80000	NA	NA
scaffold149811_cov63	40001	50000	NA	NA
scaffold149812_cov60	170001	180000	NA	NA
scaffold149816_cov63	100001	110000	NA	NA
scaffold149816_cov63	110001	120000	NA	NA
scaffold149816_cov63	120001	130000	NA	NA
scaffold149816_cov63	130001	140000	NA	NA
scaffold149816_cov63	140001	150000	NA	NA
scaffold149816_cov63	50001	60000	NA	NA
scaffold149816_cov63	60001	70000	NA	NA
scaffold149816_cov63	70001	80000	NA	NA
scaffold149816_cov63	80001	90000	NA	NA
scaffold149816_cov63	90001	100000	NA	NA
scaffold149823_cov61	130001	140000	NA	NA
scaffold149827_cov64	110001	120000	NA	NA
scaffold149827_cov64	20001	30000	NA	NA
scaffold149836_cov61	NA	NA	230001	240000
scaffold149850_cov63	1	10000	NA	NA
scaffold149850_cov63	100001	110000	NA	NA
scaffold149850_cov63	10001	20000	NA	NA
scaffold149850_cov63	20001	30000	NA	NA
scaffold149850_cov63	30001	40000	NA	NA
scaffold149850_cov63	40001	50000	NA	NA
scaffold149850_cov63	50001	60000	NA	NA
scaffold149850_cov63	60001	70000	NA	NA
scaffold149850_cov63	70001	80000	NA	NA
scaffold149850_cov63	80001	90000	NA	NA
scaffold149850_cov63	90001	100000	NA	NA
scaffold149860_cov68	10001	20000	NA	NA
scaffold149868_cov65	160001	170000	NA	NA
scaffold14987_cov63	1	10000	NA	NA
scaffold149884_cov62	170001	180000	NA	NA
scaffold149886_cov64	110001	120000	NA	NA
scaffold149886_cov64	330001	340000	NA	NA
scaffold149886_cov64	340001	350000	NA	NA
scaffold149886_cov64	350001	360000	NA	NA
scaffold149886_cov64	360001	370000	NA	NA
scaffold149886_cov64	380001	390000	NA	NA
scaffold149886_cov64	390001	400000	NA	NA
scaffold149886_cov64	400001	410000	NA	NA
scaffold149886_cov64	410001	420000	NA	NA
scaffold149886_cov64	420001	430000	NA	NA
scaffold149886_cov64	430001	440000	NA	NA
scaffold149886_cov64	440001	450000	440001	450000
scaffold149893_cov62	420001	430000	NA	NA
scaffold149893_cov62	450001	460000	NA	NA
scaffold149893_cov62	470001	480000	NA	NA
scaffold149893_cov62	510001	520000	NA	NA
scaffold149893_cov62	530001	540000	NA	NA
scaffold149893_cov62	550001	560000	NA	NA
scaffold149893_cov62	570001	580000	NA	NA
scaffold149893_cov62	580001	590000	NA	NA
scaffold149894_cov59	1	10000	NA	NA
scaffold149894_cov59	20001	30000	NA	NA
scaffold149900_cov63	1	10000	NA	NA
scaffold149900_cov63	20001	30000	NA	NA
scaffold149907_cov61	700001	710000	NA	NA
scaffold149907_cov61	710001	720000	NA	NA
scaffold149907_cov61	730001	740000	NA	NA
scaffold149924_cov62	NA	NA	80001	90000
scaffold14992_cov59	1	10000	NA	NA
scaffold149931_cov62	90001	100000	NA	NA
scaffold149946_cov61	110001	120000	NA	NA
scaffold149946_cov61	170001	180000	NA	NA
scaffold149946_cov61	180001	190000	NA	NA
scaffold149946_cov61	190001	200000	NA	NA
scaffold149946_cov61	200001	210000	NA	NA
scaffold149946_cov61	210001	220000	NA	NA
scaffold149946_cov61	220001	230000	NA	NA
scaffold149946_cov61	230001	240000	NA	NA
scaffold149946_cov61	240001	250000	NA	NA
scaffold149946_cov61	250001	260000	NA	NA
scaffold149946_cov61	260001	270000	NA	NA
scaffold149965_cov63	50001	60000	NA	NA
scaffold149965_cov63	60001	70000	NA	NA
scaffold149974_cov62	110001	120000	NA	NA
scaffold149974_cov62	130001	140000	NA	NA
scaffold149974_cov62	180001	190000	NA	NA
scaffold149974_cov62	200001	210000	NA	NA
scaffold149974_cov62	210001	220000	NA	NA
scaffold149974_cov62	290001	300000	NA	NA
scaffold149974_cov62	300001	310000	NA	NA
scaffold149974_cov62	310001	320000	NA	NA
scaffold149974_cov62	330001	340000	NA	NA
scaffold149974_cov62	360001	370000	NA	NA
scaffold149974_cov62	470001	480000	NA	NA
scaffold149974_cov62	500001	510000	NA	NA
scaffold149978_cov63	270001	280000	NA	NA
scaffold149978_cov63	420001	430000	NA	NA
scaffold149989_cov62	220001	230000	NA	NA
scaffold149989_cov62	230001	240000	NA	NA
scaffold149991_cov62	360001	370000	NA	NA
scaffold150022_cov63	100001	110000	NA	NA
scaffold150022_cov63	110001	120000	NA	NA
scaffold150022_cov63	130001	140000	NA	NA
scaffold150022_cov63	140001	150000	NA	NA
scaffold150022_cov63	150001	160000	NA	NA
scaffold150022_cov63	160001	170000	NA	NA
scaffold150022_cov63	40001	50000	NA	NA
scaffold150022_cov63	50001	60000	NA	NA
scaffold150022_cov63	60001	70000	NA	NA
scaffold150022_cov63	70001	80000	NA	NA
scaffold150022_cov63	80001	90000	NA	NA
scaffold150022_cov63	90001	100000	NA	NA
scaffold150042_cov61	1	10000	NA	NA
scaffold150045_cov64	80001	90000	NA	NA
scaffold150047_cov62	130001	140000	NA	NA
scaffold150049_cov61	190001	200000	NA	NA
scaffold150049_cov61	200001	210000	NA	NA
scaffold150049_cov61	220001	230000	NA	NA
scaffold150049_cov61	260001	270000	NA	NA
scaffold150074_cov60	30001	40000	NA	NA
scaffold150074_cov60	40001	50000	NA	NA
scaffold150075_cov63	90001	100000	NA	NA
scaffold150078_cov62	120001	130000	NA	NA
scaffold150078_cov62	130001	140000	NA	NA
scaffold150078_cov62	140001	150000	NA	NA
scaffold150078_cov62	150001	160000	NA	NA
scaffold150090_cov61	520001	530000	NA	NA
scaffold150094_cov58	260001	270000	NA	NA
scaffold150094_cov58	270001	280000	NA	NA
scaffold150094_cov58	280001	290000	NA	NA
scaffold150094_cov58	290001	300000	NA	NA
scaffold150094_cov58	300001	310000	NA	NA
scaffold150096_cov63	360001	370000	NA	NA
scaffold150108_cov62	490001	500000	NA	NA
scaffold150112_cov61	100001	110000	NA	NA
scaffold150112_cov61	110001	120000	NA	NA
scaffold150112_cov61	120001	130000	NA	NA
scaffold150112_cov61	140001	150000	NA	NA
scaffold150112_cov61	150001	160000	NA	NA
scaffold150112_cov61	160001	170000	NA	NA
scaffold150112_cov61	170001	180000	NA	NA
scaffold150112_cov61	200001	210000	NA	NA
scaffold150112_cov61	30001	40000	NA	NA
scaffold150112_cov61	40001	50000	NA	NA
scaffold150112_cov61	50001	60000	NA	NA
scaffold150112_cov61	60001	70000	NA	NA
scaffold150112_cov61	80001	90000	NA	NA
scaffold150113_cov61	160001	170000	NA	NA
scaffold150128_cov63	100001	110000	NA	NA
scaffold150129_cov63	110001	120000	NA	NA
scaffold150129_cov63	20001	30000	NA	NA
scaffold150129_cov63	70001	80000	NA	NA
scaffold150133_cov63	100001	110000	NA	NA
scaffold150133_cov63	40001	50000	NA	NA
scaffold150136_cov62	120001	130000	NA	NA
scaffold150139_cov66	NA	NA	30001	40000
scaffold150139_cov66	NA	NA	40001	50000
scaffold150143_cov62	120001	130000	NA	NA
scaffold150153_cov63	240001	250000	NA	NA
scaffold150157_cov61	1	10000	NA	NA
scaffold150157_cov61	10001	20000	NA	NA
scaffold150157_cov61	40001	50000	NA	NA
scaffold150157_cov61	60001	70000	NA	NA
scaffold150157_cov61	70001	80000	NA	NA
scaffold150157_cov61	80001	90000	NA	NA
scaffold150160_cov63	150001	160000	NA	NA
scaffold150160_cov63	160001	170000	NA	NA
scaffold150160_cov63	170001	180000	NA	NA
scaffold150160_cov63	190001	200000	NA	NA
scaffold150160_cov63	200001	210000	NA	NA
scaffold150160_cov63	210001	220000	NA	NA
scaffold150160_cov63	220001	230000	NA	NA
scaffold150160_cov63	230001	240000	NA	NA
scaffold150160_cov63	240001	250000	NA	NA
scaffold150160_cov63	250001	260000	NA	NA
scaffold150160_cov63	270001	280000	NA	NA
scaffold150160_cov63	280001	290000	NA	NA
scaffold150160_cov63	290001	300000	NA	NA
scaffold150160_cov63	300001	310000	NA	NA
scaffold150160_cov63	330001	340000	NA	NA
scaffold150160_cov63	350001	360000	NA	NA
scaffold150160_cov63	360001	370000	NA	NA
scaffold150182_cov63	NA	NA	80001	90000
scaffold150182_cov63	NA	NA	90001	100000
scaffold150188_cov61	10001	20000	NA	NA
scaffold150188_cov61	130001	140000	NA	NA
scaffold150188_cov61	150001	160000	NA	NA
scaffold150188_cov61	160001	170000	NA	NA
scaffold150188_cov61	170001	180000	NA	NA
scaffold150188_cov61	180001	190000	NA	NA
scaffold150188_cov61	190001	200000	NA	NA
scaffold150188_cov61	200001	210000	NA	NA
scaffold150188_cov61	210001	220000	NA	NA
scaffold150188_cov61	230001	240000	NA	NA
scaffold150188_cov61	240001	250000	NA	NA
scaffold150188_cov61	560001	570000	NA	NA
scaffold150188_cov61	710001	720000	NA	NA
scaffold150188_cov61	780001	790000	NA	NA
scaffold150188_cov61	790001	800000	NA	NA
scaffold150195_cov63	200001	210000	NA	NA
scaffold150195_cov63	290001	300000	NA	NA
scaffold150195_cov63	60001	70000	NA	NA
scaffold150206_cov62	30001	40000	NA	NA
scaffold150206_cov62	40001	50000	NA	NA
scaffold150206_cov62	50001	60000	NA	NA
scaffold15020_cov43	1	10000	NA	NA
scaffold150211_cov62	1110001	1120000	NA	NA
scaffold150217_cov62	130001	140000	NA	NA
scaffold150217_cov62	140001	150000	NA	NA
scaffold150217_cov62	150001	160000	NA	NA
scaffold150223_cov63	80001	90000	NA	NA
scaffold150269_cov62	280001	290000	NA	NA
scaffold150269_cov62	420001	430000	NA	NA
scaffold150269_cov62	430001	440000	NA	NA
scaffold150269_cov62	470001	480000	NA	NA
scaffold150269_cov62	590001	600000	NA	NA
scaffold150269_cov62	600001	610000	NA	NA
scaffold150269_cov62	610001	620000	NA	NA
scaffold150269_cov62	710001	720000	NA	NA
scaffold150269_cov62	720001	730000	NA	NA
scaffold150269_cov62	750001	760000	NA	NA
scaffold150269_cov62	800001	810000	NA	NA
scaffold150295_cov62	30001	40000	NA	NA
scaffold150295_cov62	40001	50000	NA	NA
scaffold150295_cov62	50001	60000	NA	NA
scaffold150295_cov62	60001	70000	NA	NA
scaffold150298_cov61	190001	200000	NA	NA
scaffold150298_cov61	200001	210000	NA	NA
scaffold150298_cov61	480001	490000	NA	NA
scaffold150298_cov61	540001	550000	NA	NA
scaffold150301_cov65	40001	50000	NA	NA
scaffold150301_cov65	90001	100000	NA	NA
scaffold150305_cov64	40001	50000	NA	NA
scaffold150339_cov62	230001	240000	NA	NA
scaffold150339_cov62	790001	800000	NA	NA
scaffold150339_cov62	800001	810000	NA	NA
scaffold150339_cov62	810001	820000	NA	NA
scaffold150339_cov62	820001	830000	NA	NA
scaffold150339_cov62	830001	840000	NA	NA
scaffold150339_cov62	840001	850000	NA	NA
scaffold150339_cov62	850001	860000	NA	NA
scaffold150339_cov62	870001	880000	NA	NA
scaffold150339_cov62	890001	900000	NA	NA
scaffold150339_cov62	910001	920000	NA	NA
scaffold150346_cov63	350001	360000	NA	NA
scaffold150347_cov59	300001	310000	NA	NA
scaffold150347_cov59	310001	320000	NA	NA
scaffold150347_cov59	320001	330000	NA	NA
scaffold150347_cov59	340001	350000	NA	NA
scaffold150347_cov59	430001	440000	NA	NA
scaffold150347_cov59	450001	460000	NA	NA
scaffold150347_cov59	560001	570000	NA	NA
scaffold150347_cov59	570001	580000	NA	NA
scaffold150347_cov59	600001	610000	NA	NA
scaffold150347_cov59	610001	620000	NA	NA
scaffold150347_cov59	650001	660000	NA	NA
scaffold150347_cov59	670001	680000	NA	NA
scaffold150347_cov59	680001	690000	NA	NA
scaffold150347_cov59	720001	730000	NA	NA
scaffold150347_cov59	730001	740000	NA	NA
scaffold150349_cov61	NA	NA	60001	70000
scaffold150351_cov62	20001	30000	NA	NA
scaffold150358_cov66	80001	90000	NA	NA
scaffold150360_cov64	10001	20000	NA	NA
scaffold150360_cov64	140001	150000	NA	NA
scaffold150360_cov64	60001	70000	NA	NA
scaffold150360_cov64	70001	80000	NA	NA
scaffold150373_cov63	130001	140000	NA	NA
scaffold150393_cov62	440001	450000	NA	NA
scaffold150393_cov62	630001	640000	NA	NA
scaffold150393_cov62	640001	650000	NA	NA
scaffold150393_cov62	650001	660000	NA	NA
scaffold150393_cov62	670001	680000	NA	NA
scaffold150393_cov62	680001	690000	NA	NA
scaffold150393_cov62	710001	720000	NA	NA
scaffold15040_cov72	1	10000	NA	NA
scaffold150420_cov63	30001	40000	NA	NA
scaffold150426_cov61	1080001	1090000	NA	NA
scaffold150430_cov62	240001	250000	NA	NA
scaffold150430_cov62	NA	NA	360001	370000
scaffold150430_cov62	NA	NA	370001	380000
scaffold150442_cov65	40001	50000	NA	NA
scaffold150445_cov63	10001	20000	NA	NA
scaffold150455_cov62	1	10000	NA	NA
scaffold150486_cov61	380001	390000	NA	NA
scaffold150499_cov60	20001	30000	NA	NA
scaffold150499_cov60	30001	40000	NA	NA
scaffold150502_cov62	50001	60000	NA	NA
scaffold150508_cov64	160001	170000	NA	NA
scaffold150508_cov64	40001	50000	NA	NA
scaffold150508_cov64	50001	60000	NA	NA
scaffold150511_cov69	150001	160000	NA	NA
scaffold150517_cov70	40001	50000	NA	NA
scaffold150577_cov64	70001	80000	NA	NA
scaffold150580_cov60	1	10000	NA	NA
scaffold150580_cov60	10001	20000	NA	NA
scaffold150580_cov60	20001	30000	NA	NA
scaffold150619_cov63	1	10000	NA	NA
scaffold150621_cov60	310001	320000	NA	NA
scaffold150639_cov60	340001	350000	NA	NA
scaffold150639_cov60	350001	360000	NA	NA
scaffold150639_cov60	360001	370000	NA	NA
scaffold150639_cov60	370001	380000	NA	NA
scaffold150639_cov60	380001	390000	NA	NA
scaffold150639_cov60	400001	410000	NA	NA
scaffold150639_cov60	410001	420000	NA	NA
scaffold150688_cov60	40001	50000	NA	NA
scaffold150694_cov64	20001	30000	NA	NA
scaffold150707_cov63	100001	110000	NA	NA
scaffold150707_cov63	160001	170000	NA	NA
scaffold150707_cov63	190001	200000	NA	NA
scaffold150707_cov63	200001	210000	NA	NA
scaffold150707_cov63	210001	220000	NA	NA
scaffold150707_cov63	220001	230000	NA	NA
scaffold150707_cov63	230001	240000	NA	NA
scaffold150707_cov63	260001	270000	NA	NA
scaffold150707_cov63	310001	320000	NA	NA
scaffold150707_cov63	320001	330000	NA	NA
scaffold150707_cov63	360001	370000	NA	NA
scaffold150707_cov63	460001	470000	NA	NA
scaffold150707_cov63	470001	480000	NA	NA
scaffold150707_cov63	60001	70000	NA	NA
scaffold150721_cov62	240001	250000	NA	NA
scaffold150721_cov62	50001	60000	NA	NA
scaffold150721_cov62	60001	70000	NA	NA
scaffold150721_cov62	80001	90000	NA	NA
scaffold150759_cov62	630001	640000	NA	NA
scaffold150771_cov61	20001	30000	NA	NA
scaffold150771_cov61	30001	40000	NA	NA
scaffold150784_cov63	190001	200000	NA	NA
scaffold150784_cov63	210001	220000	NA	NA
scaffold150790_cov61	50001	60000	NA	NA
scaffold150790_cov61	60001	70000	NA	NA
scaffold150872_cov63	70001	80000	NA	NA
scaffold150881_cov61	10001	20000	NA	NA
scaffold150881_cov61	30001	40000	NA	NA
scaffold150881_cov61	50001	60000	NA	NA
scaffold150881_cov61	60001	70000	NA	NA
scaffold150886_cov63	430001	440000	NA	NA
scaffold150886_cov63	440001	450000	NA	NA
scaffold150889_cov60	10001	20000	NA	NA
scaffold150889_cov60	20001	30000	NA	NA
scaffold150889_cov60	30001	40000	NA	NA
scaffold150889_cov60	40001	50000	NA	NA
scaffold150899_cov62	NA	NA	620001	630000
scaffold150903_cov62	10001	20000	NA	NA
scaffold150903_cov62	210001	220000	NA	NA
scaffold150903_cov62	240001	250000	NA	NA
scaffold150903_cov62	280001	290000	NA	NA
scaffold150903_cov62	40001	50000	NA	NA
scaffold150918_cov61	220001	230000	NA	NA
scaffold150918_cov61	250001	260000	NA	NA
scaffold150918_cov61	340001	350000	NA	NA
scaffold150918_cov61	350001	360000	NA	NA
scaffold150918_cov61	360001	370000	NA	NA
scaffold150918_cov61	380001	390000	NA	NA
scaffold150918_cov61	390001	400000	NA	NA
scaffold150918_cov61	400001	410000	NA	NA
scaffold150918_cov61	410001	420000	NA	NA
scaffold150918_cov61	420001	430000	NA	NA
scaffold150918_cov61	430001	440000	NA	NA
scaffold150918_cov61	450001	460000	NA	NA
scaffold150918_cov61	460001	470000	NA	NA
scaffold150918_cov61	470001	480000	NA	NA
scaffold150918_cov61	480001	490000	NA	NA
scaffold150918_cov61	490001	500000	NA	NA
scaffold150954_cov62	100001	110000	NA	NA
scaffold150954_cov62	110001	120000	NA	NA
scaffold150954_cov62	130001	140000	NA	NA
scaffold150954_cov62	140001	150000	NA	NA
scaffold150954_cov62	80001	90000	NA	NA
scaffold150954_cov62	90001	100000	NA	NA
scaffold150958_cov63	40001	50000	NA	NA
scaffold150960_cov62	180001	190000	NA	NA
scaffold150960_cov62	190001	200000	NA	NA
scaffold150960_cov62	200001	210000	NA	NA
scaffold150968_cov69	1	10000	NA	NA
scaffold150968_cov69	10001	20000	NA	NA
scaffold150975_cov59	1	10000	NA	NA
scaffold150975_cov59	10001	20000	NA	NA
scaffold150975_cov59	20001	30000	NA	NA
scaffold150975_cov59	30001	40000	NA	NA
scaffold150975_cov59	40001	50000	NA	NA
scaffold150975_cov59	50001	60000	NA	NA
scaffold15153_cov58	1	10000	NA	NA
scaffold15169_cov71	1	10000	NA	NA
scaffold15259_cov63	350001	360000	NA	NA
scaffold15259_cov63	360001	370000	NA	NA
scaffold15259_cov63	370001	380000	NA	NA
scaffold1525_cov63	270001	280000	NA	NA
scaffold1525_cov63	350001	360000	NA	NA
scaffold1525_cov63	380001	390000	NA	NA
scaffold1525_cov63	450001	460000	NA	NA
scaffold1525_cov63	470001	480000	NA	NA
scaffold1529_cov63	1010001	1020000	NA	NA
scaffold1529_cov63	1030001	1040000	NA	NA
scaffold1529_cov63	1490001	1500000	NA	NA
scaffold1529_cov63	360001	370000	NA	NA
scaffold1529_cov63	420001	430000	NA	NA
scaffold1529_cov63	880001	890000	NA	NA
scaffold1529_cov63	890001	900000	NA	NA
scaffold15303_cov56	1	10000	NA	NA
scaffold15334_cov63	1	10000	NA	NA
scaffold15344_cov64	NA	NA	1	10000
scaffold15372_cov52	1	10000	NA	NA
scaffold15424_cov75	1	10000	NA	NA
scaffold15444_cov59	1	10000	NA	NA
scaffold15445_cov54	1	10000	NA	NA
scaffold15448_cov59	1	10000	NA	NA
scaffold15450_cov66	1	10000	NA	NA
scaffold1545_cov63	1760001	1770000	NA	NA
scaffold15468_cov65	1	10000	NA	NA
scaffold15529_cov64	70001	80000	NA	NA
scaffold15547_cov48	1	10000	NA	NA
scaffold15548_cov59	1	10000	NA	NA
scaffold1560_cov37	1	10000	NA	NA
scaffold15618_cov66	NA	NA	1	10000
scaffold15673_cov22	1	10000	NA	NA
scaffold15676_cov64	1	10000	NA	NA
scaffold15768_cov59	NA	NA	1	10000
scaffold15821_cov59	NA	NA	1	10000
scaffold15869_cov58	1	10000	NA	NA
scaffold1587_cov62	1030001	1040000	1030001	1040000
scaffold1587_cov62	1270001	1280000	NA	NA
scaffold1587_cov62	1490001	1500000	NA	NA
scaffold1587_cov62	1500001	1510000	NA	NA
scaffold1587_cov62	180001	190000	NA	NA
scaffold15900_cov60	1	10000	NA	NA
scaffold15926_cov60	1	10000	NA	NA
scaffold15968_cov55	1	10000	NA	NA
scaffold15983_cov59	1	10000	1	10000
scaffold15984_cov63	1	10000	NA	NA
scaffold15987_cov65	1	10000	1	10000
scaffold1608_cov65	1	10000	NA	NA
scaffold16144_cov54	NA	NA	1	10000
scaffold16146_cov61	NA	NA	1	10000
scaffold16203_cov70	NA	NA	1	10000
scaffold16227_cov52	1	10000	NA	NA
scaffold16263_cov70	NA	NA	1	10000
scaffold1631_cov40	1	10000	NA	NA
scaffold16325_cov48	1	10000	NA	NA
scaffold16396_cov62	1	10000	NA	NA
scaffold16416_cov82	1	10000	1	10000
scaffold16442_cov70	NA	NA	1	10000
scaffold1644_cov63	560001	570000	NA	NA
scaffold1644_cov63	580001	590000	NA	NA
scaffold1644_cov63	590001	600000	NA	NA
scaffold1644_cov63	620001	630000	NA	NA
scaffold1644_cov63	630001	640000	NA	NA
scaffold1644_cov63	640001	650000	NA	NA
scaffold16470_cov58	NA	NA	1	10000
scaffold16523_cov125	1	10000	NA	NA
scaffold16582_cov63	120001	130000	NA	NA
scaffold16733_cov73	NA	NA	1	10000
scaffold16916_cov55	1	10000	NA	NA
scaffold16927_cov57	1	10000	NA	NA
scaffold17033_cov54	1	10000	NA	NA
scaffold17096_cov69	1	10000	NA	NA
scaffold17129_cov57	NA	NA	1	10000
scaffold17267_cov73	1	10000	NA	NA
scaffold17282_cov57	1	10000	NA	NA
scaffold17293_cov65	NA	NA	1	10000
scaffold1730_cov60	1	10000	NA	NA
scaffold17340_cov40	1	10000	NA	NA
scaffold17359_cov77	NA	NA	1	10000
scaffold17492_cov50	1	10000	NA	NA
scaffold1750_cov57	NA	NA	1	10000
scaffold1751_cov66	NA	NA	1	10000
scaffold17531_cov57	1	10000	NA	NA
scaffold17563_cov54	1	10000	NA	NA
scaffold17590_cov59	1	10000	NA	NA
scaffold17648_cov58	1	10000	NA	NA
scaffold17701_cov77	NA	NA	1	10000
scaffold17779_cov63	NA	NA	1	10000
scaffold17862_cov53	1	10000	NA	NA
scaffold17891_cov59	1	10000	NA	NA
scaffold17905_cov69	NA	NA	1	10000
scaffold17974_cov60	1	10000	NA	NA
scaffold18032_cov57	1	10000	1	10000
scaffold1804_cov59	1	10000	NA	NA
scaffold1822_cov64	1	10000	NA	NA
scaffold1825_cov59	80001	90000	NA	NA
scaffold18260_cov63	1	10000	NA	NA
scaffold18314_cov55	NA	NA	1	10000
scaffold18362_cov65	1	10000	NA	NA
scaffold1837_cov59	1	10000	1	10000
scaffold18389_cov60	NA	NA	1	10000
scaffold18423_cov68	NA	NA	1	10000
scaffold18454_cov67	NA	NA	1	10000
scaffold18459_cov70	1	10000	NA	NA
scaffold1845_cov65	1	10000	NA	NA
scaffold18472_cov59	1	10000	NA	NA
scaffold18476_cov60	1	10000	NA	NA
scaffold18504_cov63	1	10000	NA	NA
scaffold18550_cov73	NA	NA	1	10000
scaffold18614_cov59	NA	NA	1	10000
scaffold18618_cov75	1	10000	NA	NA
scaffold1861_cov61	160001	170000	NA	NA
scaffold1861_cov61	170001	180000	NA	NA
scaffold1861_cov61	200001	210000	NA	NA
scaffold1861_cov61	20001	30000	NA	NA
scaffold1861_cov61	210001	220000	NA	NA
scaffold1861_cov61	320001	330000	NA	NA
scaffold18634_cov63	170001	180000	NA	NA
scaffold1863_cov53	1	10000	NA	NA
scaffold18649_cov61	1	10000	NA	NA
scaffold1864_cov89	1	10000	NA	NA
scaffold18662_cov65	1	10000	NA	NA
scaffold18683_cov59	1	10000	NA	NA
scaffold18698_cov43	1	10000	NA	NA
scaffold18720_cov55	NA	NA	1	10000
scaffold18740_cov45	1	10000	NA	NA
scaffold18777_cov52	NA	NA	1	10000
scaffold18796_cov53	1	10000	NA	NA
scaffold18896_cov44	1	10000	1	10000
scaffold18905_cov67	1	10000	NA	NA
scaffold18954_cov55	1	10000	NA	NA
scaffold19007_cov78	1	10000	NA	NA
scaffold19065_cov63	NA	NA	1	10000
scaffold19101_cov74	1	10000	1	10000
scaffold19106_cov60	1	10000	NA	NA
scaffold19134_cov63	10001	20000	NA	NA
scaffold19134_cov63	20001	30000	NA	NA
scaffold19134_cov63	30001	40000	NA	NA
scaffold19311_cov55	1	10000	NA	NA
scaffold19325_cov48	1	10000	NA	NA
scaffold19327_cov56	1	10000	1	10000
scaffold19351_cov59	1	10000	NA	NA
scaffold19352_cov66	170001	180000	NA	NA
scaffold19352_cov66	240001	250000	NA	NA
scaffold19352_cov66	260001	270000	NA	NA
scaffold1937_cov61	NA	NA	100001	110000
scaffold1937_cov61	NA	NA	110001	120000
scaffold1937_cov61	NA	NA	50001	60000
scaffold1937_cov61	NA	NA	90001	100000
scaffold1938_cov82	NA	NA	1	10000
scaffold19459_cov71	1	10000	NA	NA
scaffold19501_cov49	1	10000	NA	NA
scaffold19504_cov55	1	10000	NA	NA
scaffold19528_cov67	1	10000	NA	NA
scaffold19529_cov58	1	10000	NA	NA
scaffold19532_cov56	1	10000	NA	NA
scaffold19584_cov70	1	10000	NA	NA
scaffold1967_cov63	1	10000	NA	NA
scaffold19698_cov62	380001	390000	NA	NA
scaffold19808_cov52	NA	NA	1	10000
scaffold19813_cov59	1	10000	NA	NA
scaffold19820_cov61	NA	NA	1	10000
scaffold19830_cov61	1	10000	NA	NA
scaffold1983_cov73	1	10000	NA	NA
scaffold19858_cov59	1	10000	NA	NA
scaffold19877_cov57	1	10000	NA	NA
scaffold1989_cov55	1	10000	NA	NA
scaffold1994_cov57	NA	NA	1	10000
scaffold19989_cov63	1	10000	NA	NA
scaffold1999_cov64	NA	NA	1	10000
[truncated: 2,142 more rows]

## Sheet: Supplementary Table 18
Supplementary Table 18. Gene position and Functional description for 12 Artificially selected genes (both in Gilo and Shum)
Gene ID	reference sequence	start position	end position	strand	Function	Gene Name
Soaet10036569	scaffold14905_cov63	87863	94449	-	Autophagy-related protein 18f	ATG18F
Soaet10036576	scaffold14905_cov63	156944	162785	+	ABC transporter B family member 18	ABCB18
Soaet10042665	scaffold4819_cov62	2499390	2503969	+	Lysine--tRNA ligase	LYSRS
Soaet10042666	scaffold4819_cov62	2505342	2509846	+	Acyl-coenzyme A oxidase 4, peroxisomal	ACX4
Soaet10040493	scaffold149148_cov63	1973406	1993383	+	Inositol hexakisphosphate and diphosphoinositol-pentakisphosphate kinase	VIP2
Soaet10040829	scaffold328_cov62	248995	259370	-	Phosphoglucan phosphatase	DSP4
Soaet10036573	scaffold14905_cov63	131304	136115	-	Polycomb group protein FIE2	FIE2
Soaet10036571	scaffold14905_cov63	112533	130269	+	UHRF1-binding protein 1-like	Uhrf1bp1l
Soaet10038367	scaffold1587_cov62	1033729	1035843	+	Pentatricopeptide repeat-containing protein	PCMP-H18
Soaet10036575	scaffold14905_cov63	141135	151263	-	Pentatricopeptide repeat-containing protein	PP304
Soaet10038368	scaffold1587_cov62	1038526	1038846	-	NA
Soaet10036574	scaffold14905_cov63	137063	137656	+	NA

## Sheet: Supplementary Table 19
Supplementary Table 19. GO enrich for Artificially selected genes (Gilo and Shum)
Accession	GO terms		Gilo	Shum
		Ontology	Qvalue	Qvalue
GO:0000148	1,3-beta-D-glucan synthase complex	component	0.00318135	NA
GO:0000228	nuclear chromosome	component	0.0368465	NA
GO:0000776	kinetochore	component	0	NA
GO:0000922	spindle pole	component	0.029441	NA
GO:0000940	condensed chromosome outer kinetochore	component	0	NA
GO:0005634	nucleus	component	0.00727494	NA
GO:0005667	transcription factor complex	component	0.0444979	NA
GO:0005680	anaphase-promoting complex	component	0.0444979	NA
GO:0005685	U1 snRNP	component	0.0147967	NA
GO:0005730	nucleolus	component	0.0444979	NA
GO:0005737	cytoplasm	component	NA	0.012819
GO:0005774	vacuolar membrane	component	0.0368465	NA
GO:0005815	microtubule organizing center	component	0.029441	NA
GO:0005852	eukaryotic translation initiation factor 3 complex	component	0.0444979	NA
GO:0005876	spindle microtubule	component	0	NA
GO:0005956	protein kinase CK2 complex	component	0.00259126	NA
GO:0009538	photosystem I reaction center	component	0.016294	NA
GO:0016459	myosin complex	component	NA	0.000168
GO:0016602	CCAAT-binding factor complex	component	0.029441	NA
GO:0017119	Golgi transport complex	component	0.02157	NA
GO:0019773	proteasome core complex, alpha-subunit complex	component	0.02157	NA
GO:0033178	proton-transporting two-sector ATPase complex, catalytic domain	component	NA	0.000183168
GO:0042765	GPI-anchor transamidase complex	component	0.02157	NA
GO:0045261	proton-transporting ATP synthase complex, catalytic core F(1)	component	0.0491331	NA
GO:0046540	U4/U6 x U5 tri-snRNP complex	component	NA	1.3158e-05
GO:0070772	PAS complex	component	0.02157	NA
GO:1990316	ATG1/ULK1 kinase complex	component	0.00671447	NA
GO:0000166	nucleotide binding	function	NA	0.00394815
GO:0000179	rRNA (adenine-N6,N6-)-dimethyltransferase activity	function	0.0147967	NA
GO:0003676	nucleic acid binding	function	NA	0.017257
GO:0003684	damaged DNA binding	function	0.02157	NA
GO:0003755	peptidyl-prolyl cis-trans isomerase activity	function	0.0444979	NA
GO:0003774	motor activity	function	NA	0.000168
GO:0003824	catalytic activity	function	NA	0.00852602
GO:0003843	1,3-beta-D-glucan synthase activity	function	0.00318135	NA
GO:0003849	3-deoxy-7-phosphoheptulonate synthase activity	function	0.02157	NA
GO:0003857	3-hydroxyacyl-CoA dehydrogenase activity	function	0.0368465	NA
GO:0003879	ATP phosphoribosyltransferase activity	function	0	NA
GO:0003922	GMP synthase (glutamine-hydrolyzing) activity	function	0	NA
GO:0003924	GTPase activity	function	0.0043524	NA
GO:0003993	acid phosphatase activity	function	NA	0.000454807
GO:0003995	acyl-CoA dehydrogenase activity	function	NA	0.000110151
GO:0004001	adenosine kinase activity	function	0.00671447	NA
GO:0004003	ATP-dependent DNA helicase activity	function	0.016294	NA
GO:0004056	argininosuccinate lyase activity	function	0	NA
GO:0004175	endopeptidase activity	function	0.039785	NA
GO:0004177	aminopeptidase activity	function	0.00475508	NA
GO:0004197	cysteine-type endopeptidase activity	function	0.000396159	NA
GO:0004315	3-oxoacyl-[acyl-carrier-protein] synthase activity	function	0.00671447	NA
GO:0004325	ferrochelatase activity	function	0.02157	NA
GO:0004342	glucosamine-6-phosphate deaminase activity	function	0	NA
GO:0004345	glucose-6-phosphate dehydrogenase activity	function	0.02157	NA
GO:0004348	glucosylceramidase activity	function	0.00671447	NA
GO:0004372	glycine hydroxymethyltransferase activity	function	0.0368465	NA
GO:0004396	hexokinase activity	function	0.0368465	NA
GO:0004421	hydroxymethylglutaryl-CoA synthase activity	function	0.00671447	NA
GO:0004435	phosphatidylinositol phospholipase C activity	function	0.0444979	NA
GO:0004450	isocitrate dehydrogenase (NADP+) activity	function	0	NA
GO:0004609	phosphatidylserine decarboxylase activity	function	0.00671447	NA
GO:0004659	prenyltransferase activity	function	0.0444979	NA
GO:0004664	prephenate dehydratase activity	function	0.02157	NA
GO:0004719	protein-L-isoaspartate (D-aspartate) O-methyltransferase activity	function	0	NA
GO:0004722	protein serine/threonine phosphatase activity	function	NA	0.0028718
GO:0004749	ribose phosphate diphosphokinase activity	function	0.0147967	NA
GO:0004807	triose-phosphate isomerase activity	function	0.0147967	NA
GO:0004812	aminoacyl-tRNA ligase activity	function	NA	0.001135
GO:0004813	alanine-tRNA ligase activity	function	0.00671447	NA
GO:0004824	lysine-tRNA ligase activity	function	0.029441	3.40746e-05
GO:0004829	threonine-tRNA ligase activity	function	0.02157	NA
GO:0004861	cyclin-dependent protein serine/threonine kinase inhibitor activity	function	0.0368465	NA
GO:0004871	signal transducer activity	function	0.0307567	NA
GO:0005089	Rho guanyl-nucleotide exchange factor activity	function	0.0132606	NA
GO:0005093	Rab GDP-dissociation inhibitor activity	function	0.0147967	NA
GO:0005267	potassium channel activity	function	0.02157	NA
GO:0005525	GTP binding	function	0.0131215	NA
GO:0005536	glucose binding	function	0.0368465	NA
GO:0008026	ATP-dependent helicase activity	function	0.0147967	NA
GO:0008121	ubiquinol-cytochrome-c reductase activity	function	0.00671447	NA
GO:0008138	protein tyrosine/serine/threonine phosphatase activity	function	NA	0.000194897
GO:0008235	metalloexopeptidase activity	function	0.00671447	NA
GO:0008289	lipid binding	function	0.0388269	NA
GO:0008324	cation transmembrane transporter activity	function	0.0491331	NA
GO:0008478	pyridoxal kinase activity	function	NA	0
GO:0008536	Ran GTPase binding	function	0.0226013	NA
GO:0008649	rRNA methyltransferase activity	function	0.0368465	NA
GO:0008661	1-deoxy-D-xylulose-5-phosphate synthase activity	function	0.0147967	NA
GO:0008686	3,4-dihydroxy-2-butanone-4-phosphate synthase activity	function	0.0147967	NA
GO:0008839	4-hydroxy-tetrahydrodipicolinate reductase	function	0.0147967	NA
GO:0008897	holo-[acyl-carrier-protein] synthase activity	function	0.00671447	NA
GO:0009916	alternative oxidase activity	function	0.029441	NA
GO:0010181	FMN binding	function	0.02157	NA
GO:0010285	L,L-diaminopimelate aminotransferase activity	function	0.00671447	NA
GO:0015095	magnesium ion transmembrane transporter activity	function	0.0307567	NA
GO:0015098	molybdate ion transmembrane transporter activity	function	0.00517682	NA
GO:0015385	sodium:proton antiporter activity	function	0.029441	NA
GO:0015930	glutamate synthase activity	function	0.0147967	NA
GO:0016307	phosphatidylinositol phosphate kinase activity	function	0.022775	NA
GO:0016462	pyrophosphatase activity	function	0	NA
GO:0016615	malate dehydrogenase activity	function	0.00940522	NA
GO:0016627	oxidoreductase activity, acting on the CH-CH group of donors	function	NA	0.000451753
GO:0016638	oxidoreductase activity, acting on the CH-NH2 group of donors	function	0.029441	NA
GO:0016679	oxidoreductase activity, acting on diphenols and related substances as donors	function	0.00671447	NA
GO:0016747	transferase activity, transferring acyl groups other than amino-acyl groups	function	0.0446109	NA
GO:0016773	phosphotransferase activity, alcohol group as acceptor	function	0.000728416	NA
GO:0016790	thiolester hydrolase activity	function	0.02157	NA
GO:0016791	phosphatase activity	function	NA	0.000506209
GO:0016811	hydrolase activity, acting on carbon-nitrogen (but not peptide) bonds, in linear amides	function	0.0368465	NA
GO:0016818	hydrolase activity, acting on acid anhydrides, in phosphorus-containing anhydrides	function	0.0226013	NA
GO:0016841	ammonia-lyase activity	function	0.029441	NA
GO:0016876	ligase activity, forming aminoacyl-tRNA and related compounds	function	0.00214612	NA
GO:0016884	carbon-nitrogen ligase activity, with glutamine as amido-N-donor	function	0.0444979	NA
GO:0016887	ATPase activity	function	NA	0.00751556
GO:0016987	sigma factor activity	function	0.000527594	NA
GO:0017108	5'-flap endonuclease activity	function	0	NA
GO:0017150	tRNA dihydrouridine synthase activity	function	0.0444979	NA
GO:0019001	guanyl nucleotide binding	function	0.00671447	NA
GO:0019140	inositol 3-kinase activity	function	0	NA
GO:0019203	carbohydrate phosphatase activity	function	0	0
GO:0019237	centromeric DNA binding	function	0	NA
GO:0019825	oxygen binding	function	0.02157	NA
GO:0019887	protein kinase regulator activity	function	0.00259126	NA
GO:0030976	thiamine pyrophosphate binding	function	0.0226013	NA
GO:0031369	translation initiation factor binding	function	0	NA
GO:0031683	G-protein beta/gamma-subunit complex binding	function	0.00671447	NA
GO:0042030	ATPase inhibitor activity	function	0.00671447	NA
GO:0042626	ATPase activity, coupled to transmembrane movement of substances	function	NA	0.001135
GO:0043022	ribosome binding	function	0.0368465	NA
GO:0043142	single-stranded DNA-dependent ATPase activity	function	0	NA
GO:0043169	cation binding	function	NA	0.00124497
GO:0043399	tRNA A64-2'-O-ribosylphosphate transferase activity	function	0	NA
GO:0046923	ER retention sequence binding	function	0.0368465	NA
GO:0046961	proton-transporting ATPase activity, rotational mechanism	function	NA	0.000454807
GO:0046983	protein dimerization activity	function	0.043503	NA
GO:0047325	inositol tetrakisphosphate 1-kinase activity	function	0.0444979	NA
GO:0050660	flavin adenine dinucleotide binding	function	NA	0.00339866
GO:0051087	chaperone binding	function	0.0491331	NA
GO:0052725	inositol-1,3,4-trisphosphate 6-kinase activity	function	0.0444979	NA
GO:0052726	inositol-1,3,4-trisphosphate 5-kinase activity	function	0.0444979	NA
GO:0070008	serine-type exopeptidase activity	function	0.0368465	NA
GO:0080019	fatty-acyl-CoA reductase (alcohol-forming) activity	function	0.0444979	NA
GO:0000027	ribosomal large subunit assembly	process	0.00671447	NA
GO:0000090	mitotic anaphase	process	0	NA
GO:0000105	histidine biosynthetic process	process	0.00671447	NA
GO:0000154	rRNA modification	process	0.0147967	NA
GO:0000244	spliceosomal tri-snRNP complex assembly	process	NA	5.11992e-06
GO:0000387	spliceosomal snRNP assembly	process	0.00671447	NA
GO:0000398	mRNA splicing, via spliceosome	process	NA	0.000454807
GO:0000413	protein peptidyl-prolyl isomerization	process	0.0420943	NA
GO:0001510	RNA methylation	process	0.0368465	NA
GO:0001678	cellular glucose homeostasis	process	0.0368465	NA
GO:0005982	starch metabolic process	process	0	0
GO:0006006	glucose metabolic process	process	0.02157	NA
GO:0006044	N-acetylglucosamine metabolic process	process	0	NA
GO:0006075	(1->3)-beta-D-glucan biosynthetic process	process	0.00318135	NA
GO:0006102	isocitrate metabolic process	process	0	NA
GO:0006108	malate metabolic process	process	0.016294	NA
GO:0006164	purine nucleotide biosynthetic process	process	0.0444979	NA
GO:0006166	purine ribonucleoside salvage	process	0.00671447	NA
GO:0006177	GMP biosynthetic process	process	0	NA
GO:0006352	DNA-templated transcription, initiation	process	0.0227015	NA
GO:0006364	rRNA processing	process	0.031987	NA
GO:0006367	transcription initiation from RNA polymerase II promoter	process	0.0226013	NA
GO:0006418	tRNA aminoacylation for protein translation	process	NA	0.001135
GO:0006419	alanyl-tRNA aminoacylation	process	0.00671447	NA
GO:0006430	lysyl-tRNA aminoacylation	process	0.029441	3.40746e-05
GO:0006435	threonyl-tRNA aminoacylation	process	0.02157	NA
GO:0006452	translational frameshifting	process	0.02157	NA
GO:0006457	protein folding	process	0.0444979	NA
GO:0006470	protein dephosphorylation	process	NA	0.000194897
GO:0006537	glutamate biosynthetic process	process	0.0147967	NA
GO:0006544	glycine metabolic process	process	0.0368465	NA
GO:0006563	L-serine metabolic process	process	0.0368465	NA
GO:0006605	protein targeting	process	0.00259126	NA
GO:0006606	protein import into nucleus	process	0.02157	NA
GO:0006621	protein retention in ER lumen	process	0.0368465	NA
GO:0006665	sphingolipid metabolic process	process	0.00671447	NA
GO:0006672	ceramide metabolic process	process	0.0147967	NA
GO:0006777	Mo-molybdopterin cofactor biosynthetic process	process	0.029441	NA
GO:0006783	heme biosynthetic process	process	0.02157	NA
GO:0006810	transport	process	NA	0.025721
GO:0006885	regulation of pH	process	0.029441	NA
GO:0006891	intra-Golgi vesicle-mediated transport	process	0.02157	NA
GO:0006913	nucleocytoplasmic transport	process	0.029441	NA
GO:0006914	autophagy	process	0.0139966	NA
GO:0007029	endoplasmic reticulum organization	process	0.00671447	NA
GO:0007034	vacuolar transport	process	0.039785	NA
GO:0007050	cell cycle arrest	process	0.0368465	NA
GO:0007059	chromosome segregation	process	0.00671447	NA
GO:0007067	mitotic nuclear division	process	0.0444979	NA
GO:0007165	signal transduction	process	0.0168942	NA
GO:0007186	G-protein coupled receptor signaling pathway	process	0.016294	NA
GO:0007264	small GTPase mediated signal transduction	process	0.00746565	NA
GO:0007623	circadian rhythm	process	0	0
GO:0009063	cellular amino acid catabolic process	process	0	NA
GO:0009089	lysine biosynthetic process via diaminopimelate	process	0.00940522	NA
GO:0009094	L-phenylalanine biosynthetic process	process	0.02157	NA
GO:0009156	ribonucleoside monophosphate biosynthetic process	process	0.00671447	NA
GO:0009165	nucleotide biosynthetic process	process	0.02157	NA
GO:0009247	glycolipid biosynthetic process	process	0.0147967	NA
GO:0009415	response to water	process	0.00671447	NA
GO:0009443	pyridoxal 5'-phosphate salvage	process	NA	0
GO:0009452	7-methylguanosine RNA capping	process	0.00671447	NA
GO:0009651	response to salt stress	process	0.02157	NA
GO:0009664	plant-type cell wall organization	process	0.029441	NA
GO:0009725	response to hormone	process	0.0066447	NA
GO:0009733	response to auxin	process	0.00904259	NA
GO:0009765	photosynthesis, light harvesting	process	0.02157	NA
GO:0009966	regulation of signal transduction	process	0.02157	NA
GO:0010264	myo-inositol hexakisphosphate biosynthetic process	process	0	NA
GO:0015689	molybdate ion transport	process	0.00517682	NA
GO:0015693	magnesium ion transport	process	0.0307567	NA
GO:0015743	malate transport	process	0.0307567	NA
GO:0015991	ATP hydrolysis coupled proton transport	process	NA	0.000638682
GO:0016114	terpenoid biosynthetic process	process	0.0444979	NA
GO:0016255	attachment of GPI anchor to protein	process	0.0147967	NA
GO:0016311	dephosphorylation	process	NA	0.00036108
GO:0016568	chromatin modification	process	0.029441	NA
GO:0017038	protein import	process	0.0147967	NA
GO:0019509	L-methionine biosynthetic process from methylthioadenosine	process	0	NA
GO:0019988	charged-tRNA amino acid modification	process	0	NA
GO:0030036	actin cytoskeleton organization	process	0.02157	NA
GO:0030071	regulation of mitotic metaphase/anaphase transition	process	0.0147967	NA
GO:0031110	regulation of microtubule polymerization or depolymerization	process	0	NA
GO:0032780	negative regulation of ATPase activity	process	0.00671447	NA
GO:0032957	inositol trisphosphate metabolic process	process	0.0444979	NA
GO:0033567	DNA replication, Okazaki fragment processing	process	0	NA
GO:0042254	ribosome biogenesis	process	0.022775	NA
GO:0042450	arginine biosynthetic process via ornithine	process	0	NA
GO:0043039	tRNA aminoacylation	process	0.00475508	NA
GO:0043248	proteasome assembly	process	0.00671447	NA
GO:0043550	regulation of lipid kinase activity	process	0.02157	NA
GO:0044237	cellular metabolic process	process	0.0368465	NA
GO:0044249	cellular biosynthetic process	process	0.00671447	NA
GO:0045901	positive regulation of translational elongation	process	0.029441	NA
GO:0045905	positive regulation of translational termination	process	0.029441	NA
GO:0046034	ATP metabolic process	process	0.0368465	NA
GO:0046488	phosphatidylinositol metabolic process	process	0.022775	NA
GO:0046856	phosphatidylinositol dephosphorylation	process	0.0307567	NA
GO:0048024	regulation of mRNA splicing, via spliceosome	process	0	NA
GO:0051259	protein oligomerization	process	0	NA
GO:0051260	protein homooligomerization	process	0.02157	NA
GO:0051301	cell division	process	0.00671447	NA
GO:0051382	kinetochore assembly	process	0.00671447	NA
GO:0055075	potassium ion homeostasis	process	0.02157	NA
GO:0090063	positive regulation of microtubule nucleation	process	0.029441	NA

## Sheet: Supplementary Table 20
Supplementary Table 20 Sequencing data of Pan-genome (raw read length=50bp; clean read length=49bp)
Samples ID	Raw base num	Clean base num	Raw base coverage (%)	Clean base coverage (%)
Anguivi-Afri-SOL-23	52933724900	41307781354	51.4527	40.1521
Anguivi-Afri-SOL-24	54644276800	44790380502	53.1154	43.5372
Anguivi-Afri-SOL-33	70347328500	61073525324	68.3791	59.3648
Anguivi-Afri-SOL-73	49247090800	38619593726	47.8692	37.5391
Anguivi-Afri-SOL-75	58595038700	47257293832	56.9556	45.9351
Gilo-Afri-SOL-14	60700742000	51906065148	59.0024	50.4538
Gilo-Afri-SOL-19	45834398400	35762773088	44.552	34.7622
Gilo-Afri-SOL-25	70042522000	61574252404	68.0829	59.8515
Gilo-Afri-SOL-29	61141084100	50346510102	59.4305	48.9379
Gilo-Afri-SOL-3	53929335100	40345206146	52.4205	39.2164
Gilo-Afri-SOL-30	60162584100	48941633944	58.4793	47.5723
Gilo-Afri-SOL-32	59037341000	44620492700	57.3856	43.3721
Gilo-Afri-SOL-34	64288327600	50918826378	62.4896	49.4942
Gilo-Afri-SOL-39	64351677700	54852921424	62.5512	53.3182
Gilo-Afri-SOL-40	69094078700	57357139238	67.1609	55.7524
Gilo-Afri-SOL-46	59366392400	49113054368	57.7054	47.739
Gilo-Afri-SOL-47	66782984100	54664569344	64.9145	53.1351
Gilo-Afri-SOL-5	47228202000	36183672406	45.9068	35.1713
Gilo-Afri-SOL-52	71839686800	62424492760	69.8297	60.678
Gilo-Afri-SOL-53	49281537300	39080985076	47.9027	37.9876
Gilo-Afri-SOL-54	69642929300	56447268528	67.6944	54.868
Gilo-Afri-SOL-57	63346505900	53819346000	61.5742	52.3136
Gilo-Afri-SOL-58	67501103500	57416620142	65.6125	55.8102
Gilo-Afri-SOL-60	47112774700	38883996844	45.7946	37.7961
Gilo-Afri-SOL-61	61401669700	48402317992	59.6838	47.0481
Gilo-Afri-SOL-62	71365505400	63241723580	69.3688	61.4723
Gilo-Afri-SOL-66	51372645400	39956540302	49.9353	38.8386
Gilo-Afri-SOL-69	64007291800	53082587096	62.2165	51.5974
Gilo-Afri-SOL-74	61068389900	48030708754	59.3598	46.6869
Shum-Afri-SOL-1	48415699700	39406285688	47.0611	38.3038
Shum-Afri-SOL-10	60167307500	45091293030	58.4839	43.8297
Shum-Afri-SOL-11	61076489000	50797228272	59.3677	49.376
Shum-Afri-SOL-12	64731991400	56144937254	62.9209	54.5741
Shum-Afri-SOL-13	60242457100	52778598936	58.557	51.3019
Shum-Afri-SOL-16	62311106600	53091134754	60.5677	51.6057
Shum-Afri-SOL-17	56538711000	47195459948	54.9569	45.875
Shum-Afri-SOL-18	55977606400	45215970688	54.4114	43.9509
Shum-Afri-SOL-2	50493298300	42075422116	49.0806	40.8982
Shum-Afri-SOL-20	65649919600	54660423944	63.8131	53.1311
Shum-Afri-SOL-22	49201427300	40469261994	47.8249	39.337
Shum-Afri-SOL-26	70945588800	63463290702	68.9607	61.6877
Shum-Afri-SOL-27	76997451900	67348632610	74.8432	65.4643
Shum-Afri-SOL-31	63591941400	52968473054	61.8127	51.4865
Shum-Afri-SOL-35	43304383900	33726848568	42.0928	32.7832
Shum-Afri-SOL-36	68369976400	58355177902	66.4571	56.7225
Shum-Afri-SOL-38	50226619200	38355107406	48.8214	37.282
Shum-Afri-SOL-4	61448959700	52215360106	59.7297	50.7545
Shum-Afri-SOL-41	58525645400	47874323490	56.8882	46.5349
Shum-Afri-SOL-42	60156389000	50918437416	58.4733	49.4938
Shum-Afri-SOL-43	60757980200	49181875750	59.0581	47.8058
Shum-Afri-SOL-44	51394672900	39654569178	49.9567	38.5451
Shum-Afri-SOL-48	72375114000	64604669850	70.3502	62.7971
Shum-Afri-SOL-50	73059959000	64284510024	71.0159	62.4859
Shum-Afri-SOL-51	44271821900	35520641156	43.0332	34.5268
Shum-Afri-SOL-55	66820215200	56513767898	64.9507	54.9326
Shum-Afri-SOL-56	60449958100	49782351248	58.7587	48.3895
Shum-Afri-SOL-6	49788446500	39640992062	48.3954	38.5319
Shum-Afri-SOL-64	47516736800	38401388298	46.1873	37.327
Shum-Afri-SOL-67	52836054800	44177955374	51.3578	42.9419
Shum-Afri-SOL-68	48930400300	39445542038	47.5614	38.3419
Shum-Afri-SOL-7	57879985200	45921999144	56.2606	44.6372
Shum-Afri-SOL-70	66013029300	56644969612	64.1661	55.0601
Shum-Afri-SOL-72	62163904900	51104957778	60.4247	49.6751
Shum-Afri-SOL-76	66685084400	56527379314	64.8193	54.9458
Shum-Afri-SOL-9	58843104200	45541563046	57.1968	44.2674

## Sheet: Supplementary Table 22
Supplementary Table 22 Statistics of functional annotation for the protein-coding genes from the three groups (S. anguivi, Shum and Gilo) and pan-genome (All).
Groups	Total protein sequences	Nr	Swissprot	KEGG	COG	TrEMBL	Interpro	GO	Overall
S. anguivi	17662	16,388 (92.79%)	12,050 (68.23%)	11,584 (65.59%)	5,435 (30.77%)	16,592 (93.94%)	12,027 (68.10%)	2,667 (15.1%)	16,673 (94.40%)
Shum	41626	38,648 (92.85%)	28,676 (68.89%)	27,359 (65.73%)	13,455 (32.32%)	39,174 (94.11%)	28,639 (68.80%)	6,910 (16.60%)	39,348 (94.53%)
Gilo	33194	30,838 (92.90%)	22,733 (68.49%)	21,743 (65.60%)	10,466 (31.53%)	31,236 (94.10%)	22,734 (68.49%)	5,356 (16.14%)	31,380 (94.54%)
All	51351	47,737 (92.96%)	35,438 (69.10%)	33,793 (65.81%)	16,669 (32.46%)	48,368 (94.19%)	35,368 (68.87%)	8,679 (16.90%)	48,572 (94.59%)

[truncated: 1 more sheets: Supplementary Table 23]
